# Supplementary material for: 5-Meth­oxy-3-[(5-meth­oxy-1H-indol-3-yl)(phen­yl)meth­yl]-1H-indole
Source: Acta Crystallogr Sect E Struct Rep Online. 2011 Nov 5;67(Pt 12):o3196. doi: 10.1107/S1600536811045491 (PMC3238863; doi:10.1107/S1600536811045491)
Supplement: Supplementary file 1 [file e-67-o3196-sup1.cif]

##############################################################################
#                                                                            #
# This CIF contains the data in a paper accepted for publication in          #
# Acta Crystallographica Section E. It conforms to the requirements of       #
# Notes for Authors for Acta Crystallographica Section E, and has been       #
# peer reviewed under the auspices of the IUCr Commission on Journals.       #
#                                                                            #
# Full details of the Crystallographic Information File format               #
# are given in the paper "The Crystallographic Information File (CIF):       #
# a New Standard Archive File for Crystallography" by S. R. Hall, F. H.      #
# Allen and I. D. Brown [Acta Cryst. (1991), A47, 655-685].                  #
#                                                                            #
# The current version of the core CIF dictionary is obtainable from          #
# ftp://ftp.iucr.org/pub/cif_core.dic.                                       #
#                                                                            #
# Software is freely available for graphical display of the structure(s)     #
# in this CIF. For information consult the CIF software page                 #
# http://www.iucr.org/resources/cif/software.                                #
#                                                                            #
# This file may be used for bona fide research purposes within the           #
# scientific community so long as proper attribution is given to the journal # 
# article from which it was obtained.                                        #
#                                                                            #
##############################################################################
data_global
_audit_creation_method     SHELXL-97
_journal_date_recd_electronic     2011-10-13
_journal_date_accepted     2011-10-29
_journal_name_full     'Acta Crystallographica, Section E'
_journal_year     2011
_journal_volume     67
_journal_issue     12
_journal_page_first     o3196
_journal_page_last     o3196
_journal_paper_category     QO
_journal_coeditor_code     PV2461
_publ_contact_author_name     'K. Sethusankar'
_publ_contact_author_address
;
   Department of Physics
   RKM Vivekananda College (Autonomous)
   Chennai 600 004
   India
;
_publ_contact_author_email     'ksethusankar@yahoo.co.in'
_publ_contact_author_fax     '044 091 2499 3057'
_publ_contact_author_phone     '044 091 24484170'
_publ_section_title
;
5-Methoxy-3-[(5-methoxy-1<i>H</i>-indol-3-yl)(phenyl)methyl]-1<i>H</i>-indole
;
loop_
    _publ_author_name
    _publ_author_address
    'P. Narayanan'
;
Department of Physics
RKM Vivekananda College (Autonomous)
Chennai 600 004
India
;
    'K. Sethusankar'
;  Department of Physics
   RKM Vivekananda College (Autonomous)
   Chennai 600 004
   India
;
    'K. Ramachandiran'
;  Organic Chemistry Division
   Central Leather Research Institute
   Adyar
   Chennai 600 020
   India
;
    'P. T. Perumal'
;  Organic Chemistry Division
   Central Leather Research Institute
   Adyar
   Chennai 600 020
   India
;
data_I
_audit_creation_method     SHELXL-97
_chemical_name_systematic
;
5-Methoxy-3-[(5-methoxy-1<i>H</i>-indol-3-yl)(phenyl)methyl]-1<i>H</i>-indole
;
_chemical_name_common     ?
_chemical_formula_moiety     'C25 H22 N2 O2'
_chemical_formula_sum     'C25 H22 N2 O2'
_chemical_formula_iupac     'C25 H22 N2 O2'
_chemical_formula_weight     382.45
_chemical_melting_point     ?
_symmetry_cell_setting     monoclinic
_symmetry_space_group_name_H-M     'P 21/n'
_symmetry_space_group_name_Hall     '-P 2yn'
loop_
    _symmetry_equiv_pos_as_xyz
    'x, y, z'
    '-x+1/2, y+1/2, -z+1/2'
    '-x, -y, -z'
    'x-1/2, -y-1/2, z-1/2'
_cell_length_a     9.1545(4)
_cell_length_b     10.5954(6)
_cell_length_c     21.1668(13)
_cell_angle_alpha     90.00
_cell_angle_beta     93.679(2)
_cell_angle_gamma     90.00
_cell_volume     2048.86(19)
_cell_formula_units_Z     4
_cell_measurement_reflns_used     3087
_cell_measurement_theta_min     2.15
_cell_measurement_theta_max     23.69
_cell_measurement_temperature     293(2)
_exptl_crystal_description     block
_exptl_crystal_colour     brown
_exptl_crystal_size_max     0.25
_exptl_crystal_size_mid     0.20
_exptl_crystal_size_min     0.15
_exptl_crystal_density_diffrn     1.240
_exptl_crystal_density_meas     ?
_exptl_crystal_density_method     'not measured'
_exptl_crystal_F_000     808
_exptl_absorpt_coefficient_mu     0.079
_exptl_absorpt_correction_type     multi-scan
_exptl_absorpt_process_details     '(SADABS; Bruker, 2008)'
_exptl_absorpt_correction_T_min     0.981
_exptl_absorpt_correction_T_max     0.988
_exptl_special_details     ?
_diffrn_ambient_temperature     293(2)
_diffrn_radiation_type     MoK\a
_diffrn_radiation_wavelength     0.71073
_diffrn_radiation_source     'fine-focus sealed tube'
_diffrn_radiation_monochromator     graphite
_diffrn_measurement_device_type     'Bruker APEXII KappaCCD'
_diffrn_measurement_method     '\w and \f scans'
_diffrn_detector_area_resol_mean     ?
_diffrn_reflns_number     16790
_diffrn_reflns_av_R_equivalents     0.0342
_diffrn_reflns_av_sigmaI/netI     0.0281
_diffrn_reflns_theta_min     2.15
_diffrn_reflns_theta_max     23.69
_diffrn_reflns_theta_full     23.69
_diffrn_measured_fraction_theta_max     0.997
_diffrn_measured_fraction_theta_full     0.997
_diffrn_reflns_limit_h_min     -7
_diffrn_reflns_limit_h_max     10
_diffrn_reflns_limit_k_min     -11
_diffrn_reflns_limit_k_max     11
_diffrn_reflns_limit_l_min     -22
_diffrn_reflns_limit_l_max     23
_diffrn_standards_number     ?
_diffrn_standards_interval_count     ?
_diffrn_standards_interval_time     ?
_diffrn_standards_decay_%     ?
_refine_special_details
;
Refinement of <i>F</i>^2^ against ALL reflections. The weighted <i>R</i>-factor
<i>wR</i> and goodness of fit <i>S</i> are based on <i>F</i>^2^, conventional
<i>R</i>-factors <i>R</i> are based on <i>F</i>, with <i>F</i> set to zero for
negative <i>F</i>^2^. The threshold expression of <i>F</i>^2^ >
\s(<i>F</i>^2^) is used only for calculating <i>R</i>-factors(gt) <i>etc</i>.
and is not relevant to the choice of reflections for refinement.
<i>R</i>-factors based on <i>F</i>^2^ are statistically about twice as large
as those based on <i>F</i>, and <i>R</i>- factors based on ALL data will be
even larger.
;
_reflns_number_total     3087
_reflns_number_gt     2317
_reflns_threshold_expression     'I>2\s(I)'
_refine_ls_structure_factor_coef     Fsqd
_refine_ls_matrix_type     full
_refine_ls_R_factor_all     0.0587
_refine_ls_R_factor_gt     0.0410
_refine_ls_wR_factor_gt     0.1053
_refine_ls_wR_factor_ref     0.1189
_refine_ls_goodness_of_fit_ref     1.025
_refine_ls_restrained_S_all     1.025
_refine_ls_number_reflns     3087
_refine_ls_number_parameters     264
_refine_ls_number_restraints     0
_refine_ls_hydrogen_treatment     constr
_refine_ls_weighting_scheme     calc
_refine_ls_weighting_details
         'calc w=1/[\s^2^(Fo^2^)+(0.0627P)^2^+0.4003P] where P=(Fo^2^+2Fc^2^)/3'
_atom_sites_solution_hydrogens     geom
_atom_sites_solution_primary     direct
_atom_sites_solution_secondary     difmap
_refine_ls_shift/su_max     0.000
_refine_ls_shift/su_mean     0.000
_refine_diff_density_max     0.116
_refine_diff_density_min     -0.176
_refine_ls_extinction_method     none
_refine_ls_extinction_coef     ?
loop_
    _atom_type_symbol
    _atom_type_description
    _atom_type_scat_dispersion_real
    _atom_type_scat_dispersion_imag
    _atom_type_scat_source
    'C' 'C' 0.0033 0.0016
                         'International Tables Vol C Tables 4.2.6.8 and 6.1.1.4'
    'H' 'H' 0.0000 0.0000
                         'International Tables Vol C Tables 4.2.6.8 and 6.1.1.4'
    'N' 'N' 0.0061 0.0033
                         'International Tables Vol C Tables 4.2.6.8 and 6.1.1.4'
    'O' 'O' 0.0106 0.0060
                         'International Tables Vol C Tables 4.2.6.8 and 6.1.1.4'
_computing_data_collection     'APEX2 (Bruker, 2008)'
_computing_cell_refinement     'SAINT (Bruker, 2008)'
_computing_data_reduction     'SAINT (Bruker, 2008)'
_computing_structure_solution     'SHELXS97 (Sheldrick, 2008)'
_computing_structure_refinement     'SHELXL97 (Sheldrick, 2008)'
_computing_molecular_graphics     'ORTEP-3 (Farrugia, 1997)'
_computing_publication_material
                            'SHELXL97 (Sheldrick, 2008) and PLATON (Spek, 2009)'
loop_
    _atom_site_type_symbol
    _atom_site_label
    _atom_site_fract_x
    _atom_site_fract_y
    _atom_site_fract_z
    _atom_site_U_iso_or_equiv
    _atom_site_adp_type
    _atom_site_calc_flag
    _atom_site_refinement_flags
    _atom_site_occupancy
    _atom_site_symmetry_multiplicity
    _atom_site_disorder_assembly
    _atom_site_disorder_group
    C C1 0.4797(2) 0.37371(19) 0.41816(10) 0.0532(5) Uani d . 1 1 . .
    H H1 0.5236 0.4447 0.4370 0.064 Uiso calc R 1 1 . .
    C C2 0.3360(2) 0.3804(2) 0.39415(11) 0.0661(6) Uani d . 1 1 . .
    H H2 0.2837 0.4552 0.3973 0.079 Uiso calc R 1 1 . .
    C C3 0.2704(2) 0.2767(3) 0.36573(12) 0.0748(7) Uani d . 1 1 . .
    H H3 0.1739 0.2812 0.3493 0.090 Uiso calc R 1 1 . .
    C C4 0.3477(2) 0.1667(3) 0.36166(12) 0.0776(8) Uani d . 1 1 . .
    H H4 0.3033 0.0962 0.3426 0.093 Uiso calc R 1 1 . .
    C C5 0.4916(2) 0.1600(2) 0.38590(10) 0.0580(6) Uani d . 1 1 . .
    H H5 0.5433 0.0850 0.3827 0.070 Uiso calc R 1 1 . .
    C C6 0.55940(18) 0.26319(17) 0.41470(8) 0.0405(5) Uani d . 1 1 . .
    C C7 0.71658(18) 0.25468(16) 0.44225(8) 0.0374(4) Uani d . 1 1 . .
    H H7 0.7559 0.1752 0.4268 0.045 Uiso calc R 1 1 . .
    C C8 0.72666(19) 0.24617(17) 0.51335(8) 0.0394(4) Uani d . 1 1 . .
    C C9 0.6212(2) 0.26862(18) 0.55446(9) 0.0493(5) Uani d . 1 1 . .
    H H9 0.5270 0.2967 0.5429 0.059 Uiso calc R 1 1 . .
    C C10 0.85246(19) 0.20426(17) 0.55141(8) 0.0402(4) Uani d . 1 1 . .
    C C11 0.8153(2) 0.20311(18) 0.61463(9) 0.0489(5) Uani d . 1 1 . .
    C C12 0.9142(3) 0.1637(2) 0.66314(10) 0.0639(6) Uani d . 1 1 . .
    H H12 0.8885 0.1626 0.7049 0.077 Uiso calc R 1 1 . .
    C C13 1.0503(3) 0.1267(2) 0.64757(11) 0.0681(6) Uani d . 1 1 . .
    H H13 1.1183 0.1007 0.6795 0.082 Uiso calc R 1 1 . .
    C C14 1.0901(2) 0.1267(2) 0.58488(11) 0.0566(6) Uani d . 1 1 . .
    C C15 0.9929(2) 0.16574(17) 0.53660(9) 0.0460(5) Uani d . 1 1 . .
    H H15 1.0197 0.1666 0.4950 0.055 Uiso calc R 1 1 . .
    C C16 1.2814(2) 0.0968(2) 0.51545(13) 0.0767(7) Uani d . 1 1 . .
    H H16A 1.2214 0.0460 0.4866 0.115 Uiso calc R 1 1 . .
    H H16B 1.3809 0.0682 0.5160 0.115 Uiso calc R 1 1 . .
    H H16C 1.2763 0.1834 0.5020 0.115 Uiso calc R 1 1 . .
    C C17 0.80985(17) 0.35843(17) 0.41750(8) 0.0378(4) Uani d . 1 1 . .
    C C18 0.8511(2) 0.46889(19) 0.44561(9) 0.0502(5) Uani d . 1 1 . .
    H H18 0.8282 0.4933 0.4860 0.060 Uiso calc R 1 1 . .
    C C19 0.94249(19) 0.47413(18) 0.35062(9) 0.0445(5) Uani d . 1 1 . .
    C C20 0.86769(17) 0.35972(16) 0.35638(8) 0.0365(4) Uani d . 1 1 . .
    C C21 0.86324(18) 0.27284(18) 0.30657(8) 0.0422(5) Uani d . 1 1 . .
    H H21 0.8142 0.1964 0.3095 0.051 Uiso calc R 1 1 . .
    C C22 0.9332(2) 0.30362(19) 0.25334(9) 0.0468(5) Uani d . 1 1 . .
    C C23 1.0038(2) 0.4195(2) 0.24795(10) 0.0566(6) Uani d . 1 1 . .
    H H23 1.0473 0.4387 0.2106 0.068 Uiso calc R 1 1 . .
    C C24 1.0106(2) 0.5050(2) 0.29604(10) 0.0571(6) Uani d . 1 1 . .
    H H24 1.0592 0.5815 0.2924 0.069 Uiso calc R 1 1 . .
    C C25 0.8751(4) 0.1091(3) 0.20263(14) 0.1214(14) Uani d . 1 1 . .
    H H25A 0.9235 0.0574 0.2348 0.182 Uiso calc R 1 1 . .
    H H25B 0.8804 0.0692 0.1621 0.182 Uiso calc R 1 1 . .
    H H25C 0.7744 0.1199 0.2116 0.182 Uiso calc R 1 1 . .
    N N1 0.6733(2) 0.24406(16) 0.61507(8) 0.0585(5) Uani d . 1 1 . .
    H H1A 0.6248 0.2529 0.6483 0.070 Uiso calc R 1 1 . .
    N N2 0.93115(18) 0.53917(16) 0.40619(8) 0.0568(5) Uani d . 1 1 . .
    H H2A 0.9683 0.6122 0.4148 0.068 Uiso calc R 1 1 . .
    O O1 1.23040(17) 0.08657(16) 0.57707(8) 0.0778(5) Uani d . 1 1 . .
    O O2 0.94253(17) 0.22539(15) 0.20173(7) 0.0693(5) Uani d . 1 1 . .
loop_
    _atom_site_aniso_label
    _atom_site_aniso_U_11
    _atom_site_aniso_U_22
    _atom_site_aniso_U_33
    _atom_site_aniso_U_12
    _atom_site_aniso_U_13
    _atom_site_aniso_U_23
    C1 0.0506(12) 0.0478(13) 0.0616(14) 0.0015(10) 0.0059(10) -0.0035(10)
    C2 0.0535(13) 0.0641(16) 0.0804(17) 0.0134(11) 0.0026(11) -0.0016(13)
    C3 0.0444(12) 0.092(2) 0.0867(18) 0.0084(13) -0.0066(11) -0.0137(15)
    C4 0.0510(13) 0.0825(19) 0.097(2) -0.0035(13) -0.0095(12) -0.0342(15)
    C5 0.0470(11) 0.0568(14) 0.0701(15) 0.0024(10) 0.0022(10) -0.0191(11)
    C6 0.0387(10) 0.0447(12) 0.0390(11) -0.0023(8) 0.0090(8) -0.0032(8)
    C7 0.0385(9) 0.0368(10) 0.0376(11) -0.0013(8) 0.0088(8) -0.0050(8)
    C8 0.0442(10) 0.0363(11) 0.0390(11) -0.0053(8) 0.0115(8) -0.0025(8)
    C9 0.0522(11) 0.0499(12) 0.0472(13) -0.0019(9) 0.0134(10) -0.0004(9)
    C10 0.0504(11) 0.0320(10) 0.0387(11) -0.0068(8) 0.0072(8) -0.0012(8)
    C11 0.0643(13) 0.0415(12) 0.0419(12) -0.0069(10) 0.0118(10) 0.0000(9)
    C12 0.0972(18) 0.0559(14) 0.0384(12) -0.0070(13) 0.0021(12) 0.0074(10)
    C13 0.0833(17) 0.0560(15) 0.0626(16) 0.0029(12) -0.0130(13) 0.0122(12)
    C14 0.0611(13) 0.0438(13) 0.0641(15) -0.0001(10) -0.0033(11) 0.0032(10)
    C15 0.0514(11) 0.0403(11) 0.0464(12) -0.0042(9) 0.0046(9) -0.0017(9)
    C16 0.0547(13) 0.0661(17) 0.111(2) 0.0008(11) 0.0160(14) 0.0084(15)
    C17 0.0364(9) 0.0403(11) 0.0372(11) -0.0024(8) 0.0056(8) -0.0028(8)
    C18 0.0574(12) 0.0516(13) 0.0427(11) -0.0084(10) 0.0122(9) -0.0075(10)
    C19 0.0474(10) 0.0405(11) 0.0463(12) -0.0032(9) 0.0079(9) 0.0011(9)
    C20 0.0341(9) 0.0378(11) 0.0379(11) -0.0009(8) 0.0047(7) 0.0008(8)
    C21 0.0402(10) 0.0454(12) 0.0418(11) -0.0063(8) 0.0089(8) -0.0014(9)
    C22 0.0490(11) 0.0546(13) 0.0379(11) -0.0024(9) 0.0112(9) -0.0024(10)
    C23 0.0662(13) 0.0579(14) 0.0483(13) -0.0051(11) 0.0236(10) 0.0102(11)
    C24 0.0662(13) 0.0416(13) 0.0659(15) -0.0092(10) 0.0223(11) 0.0068(11)
    C25 0.167(3) 0.118(3) 0.086(2) -0.081(2) 0.067(2) -0.0612(19)
    N1 0.0740(12) 0.0639(12) 0.0403(11) -0.0035(9) 0.0243(9) -0.0015(8)
    N2 0.0704(11) 0.0422(10) 0.0591(11) -0.0166(8) 0.0140(9) -0.0078(9)
    O1 0.0604(10) 0.0750(12) 0.0961(14) 0.0174(8) -0.0089(9) 0.0057(9)
    O2 0.0840(11) 0.0779(11) 0.0491(9) -0.0194(9) 0.0296(8) -0.0157(8)
_geom_special_details
;
All e.s.d.'s (except the e.s.d. in the dihedral angle between two l.s. planes)
are estimated using the full covariance matrix. The cell e.s.d.'s are taken
into account individually in the estimation of e.s.d.'s in distances, angles
and torsion angles; correlations between e.s.d.'s in cell parameters are only
used when they are defined by crystal symmetry. An approximate (isotropic)
treatment of cell e.s.d.'s is used for estimating e.s.d.'s involving l.s.
planes.
;
loop_
    _geom_bond_atom_site_label_1
    _geom_bond_atom_site_label_2
    _geom_bond_site_symmetry_2
    _geom_bond_distance
    _geom_bond_publ_flag
    C1 C2 . 1.382(3) ?
    C1 C6 . 1.384(3) ?
    C1 H1 . 0.9300 ?
    C2 C3 . 1.372(3) ?
    C2 H2 . 0.9300 ?
    C3 C4 . 1.369(3) ?
    C3 H3 . 0.9300 ?
    C4 C5 . 1.385(3) ?
    C4 H4 . 0.9300 ?
    C5 C6 . 1.379(3) ?
    C5 H5 . 0.9300 ?
    C6 C7 . 1.520(2) ?
    C7 C8 . 1.505(2) ?
    C7 C17 . 1.506(2) ?
    C7 H7 . 0.9800 ?
    C8 C9 . 1.362(3) ?
    C8 C10 . 1.433(3) ?
    C9 N1 . 1.365(3) ?
    C9 H9 . 0.9300 ?
    C10 C11 . 1.402(3) ?
    C10 C15 . 1.404(3) ?
    C11 N1 . 1.371(3) ?
    C11 C12 . 1.389(3) ?
    C12 C13 . 1.367(3) ?
    C12 H12 . 0.9300 ?
    C13 C14 . 1.398(3) ?
    C13 H13 . 0.9300 ?
    C14 O1 . 1.373(2) ?
    C14 C15 . 1.374(3) ?
    C15 H15 . 0.9300 ?
    C16 O1 . 1.417(3) ?
    C16 H16A . 0.9600 ?
    C16 H16B . 0.9600 ?
    C16 H16C . 0.9600 ?
    C17 C18 . 1.356(3) ?
    C17 C20 . 1.429(2) ?
    C18 N2 . 1.366(2) ?
    C18 H18 . 0.9300 ?
    C19 N2 . 1.373(2) ?
    C19 C24 . 1.386(3) ?
    C19 C20 . 1.401(2) ?
    C20 C21 . 1.398(2) ?
    C21 C22 . 1.371(3) ?
    C21 H21 . 0.9300 ?
    C22 O2 . 1.378(2) ?
    C22 C23 . 1.395(3) ?
    C23 C24 . 1.361(3) ?
    C23 H23 . 0.9300 ?
    C24 H24 . 0.9300 ?
    C25 O2 . 1.379(3) ?
    C25 H25A . 0.9600 ?
    C25 H25B . 0.9600 ?
    C25 H25C . 0.9600 ?
    N1 H1A . 0.8600 ?
    N2 H2A . 0.8600 ?
loop_
    _geom_angle_atom_site_label_1
    _geom_angle_atom_site_label_2
    _geom_angle_atom_site_label_3
    _geom_angle_site_symmetry_1
    _geom_angle_site_symmetry_3
    _geom_angle
    _geom_angle_publ_flag
    C2 C1 C6 . . 121.1(2) ?
    C2 C1 H1 . . 119.4 ?
    C6 C1 H1 . . 119.4 ?
    C3 C2 C1 . . 120.0(2) ?
    C3 C2 H2 . . 120.0 ?
    C1 C2 H2 . . 120.0 ?
    C4 C3 C2 . . 119.8(2) ?
    C4 C3 H3 . . 120.1 ?
    C2 C3 H3 . . 120.1 ?
    C3 C4 C5 . . 120.2(2) ?
    C3 C4 H4 . . 119.9 ?
    C5 C4 H4 . . 119.9 ?
    C6 C5 C4 . . 120.9(2) ?
    C6 C5 H5 . . 119.5 ?
    C4 C5 H5 . . 119.5 ?
    C5 C6 C1 . . 118.03(17) ?
    C5 C6 C7 . . 120.69(17) ?
    C1 C6 C7 . . 121.27(17) ?
    C8 C7 C17 . . 113.07(14) ?
    C8 C7 C6 . . 112.52(14) ?
    C17 C7 C6 . . 111.53(15) ?
    C8 C7 H7 . . 106.4 ?
    C17 C7 H7 . . 106.4 ?
    C6 C7 H7 . . 106.4 ?
    C9 C8 C10 . . 105.80(17) ?
    C9 C8 C7 . . 128.92(17) ?
    C10 C8 C7 . . 125.19(15) ?
    C8 C9 N1 . . 110.34(18) ?
    C8 C9 H9 . . 124.8 ?
    N1 C9 H9 . . 124.8 ?
    C11 C10 C15 . . 119.51(18) ?
    C11 C10 C8 . . 107.68(16) ?
    C15 C10 C8 . . 132.80(17) ?
    N1 C11 C12 . . 131.56(19) ?
    N1 C11 C10 . . 106.98(17) ?
    C12 C11 C10 . . 121.46(19) ?
    C13 C12 C11 . . 118.0(2) ?
    C13 C12 H12 . . 121.0 ?
    C11 C12 H12 . . 121.0 ?
    C12 C13 C14 . . 121.7(2) ?
    C12 C13 H13 . . 119.2 ?
    C14 C13 H13 . . 119.2 ?
    O1 C14 C15 . . 124.7(2) ?
    O1 C14 C13 . . 114.60(19) ?
    C15 C14 C13 . . 120.7(2) ?
    C14 C15 C10 . . 118.66(19) ?
    C14 C15 H15 . . 120.7 ?
    C10 C15 H15 . . 120.7 ?
    O1 C16 H16A . . 109.5 ?
    O1 C16 H16B . . 109.5 ?
    H16A C16 H16B . . 109.5 ?
    O1 C16 H16C . . 109.5 ?
    H16A C16 H16C . . 109.5 ?
    H16B C16 H16C . . 109.5 ?
    C18 C17 C20 . . 106.26(15) ?
    C18 C17 C7 . . 128.73(16) ?
    C20 C17 C7 . . 124.96(15) ?
    C17 C18 N2 . . 110.36(17) ?
    C17 C18 H18 . . 124.8 ?
    N2 C18 H18 . . 124.8 ?
    N2 C19 C24 . . 131.17(18) ?
    N2 C19 C20 . . 107.18(15) ?
    C24 C19 C20 . . 121.65(18) ?
    C21 C20 C19 . . 119.64(16) ?
    C21 C20 C17 . . 132.98(16) ?
    C19 C20 C17 . . 107.37(15) ?
    C22 C21 C20 . . 118.07(17) ?
    C22 C21 H21 . . 121.0 ?
    C20 C21 H21 . . 121.0 ?
    C21 C22 O2 . . 124.35(18) ?
    C21 C22 C23 . . 121.32(18) ?
    O2 C22 C23 . . 114.32(17) ?
    C24 C23 C22 . . 121.57(18) ?
    C24 C23 H23 . . 119.2 ?
    C22 C23 H23 . . 119.2 ?
    C23 C24 C19 . . 117.70(19) ?
    C23 C24 H24 . . 121.2 ?
    C19 C24 H24 . . 121.2 ?
    O2 C25 H25A . . 109.5 ?
    O2 C25 H25B . . 109.5 ?
    H25A C25 H25B . . 109.5 ?
    O2 C25 H25C . . 109.5 ?
    H25A C25 H25C . . 109.5 ?
    H25B C25 H25C . . 109.5 ?
    C9 N1 C11 . . 109.19(16) ?
    C9 N1 H1A . . 125.4 ?
    C11 N1 H1A . . 125.4 ?
    C18 N2 C19 . . 108.83(16) ?
    C18 N2 H2A . . 125.6 ?
    C19 N2 H2A . . 125.6 ?
    C14 O1 C16 . . 116.91(17) ?
    C22 O2 C25 . . 118.42(16) ?
loop_
    _geom_torsion_atom_site_label_1
    _geom_torsion_atom_site_label_2
    _geom_torsion_atom_site_label_3
    _geom_torsion_atom_site_label_4
    _geom_torsion_site_symmetry_1
    _geom_torsion_site_symmetry_2
    _geom_torsion_site_symmetry_3
    _geom_torsion_site_symmetry_4
    _geom_torsion
    _geom_torsion_publ_flag
    C6 C1 C2 C3 . . . . -0.7(3) ?
    C1 C2 C3 C4 . . . . 0.4(4) ?
    C2 C3 C4 C5 . . . . -0.2(4) ?
    C3 C4 C5 C6 . . . . 0.3(4) ?
    C4 C5 C6 C1 . . . . -0.5(3) ?
    C4 C5 C6 C7 . . . . 178.92(19) ?
    C2 C1 C6 C5 . . . . 0.7(3) ?
    C2 C1 C6 C7 . . . . -178.74(18) ?
    C5 C6 C7 C8 . . . . -104.3(2) ?
    C1 C6 C7 C8 . . . . 75.1(2) ?
    C5 C6 C7 C17 . . . . 127.43(19) ?
    C1 C6 C7 C17 . . . . -53.1(2) ?
    C17 C7 C8 C9 . . . . 113.9(2) ?
    C6 C7 C8 C9 . . . . -13.6(3) ?
    C17 C7 C8 C10 . . . . -70.0(2) ?
    C6 C7 C8 C10 . . . . 162.53(17) ?
    C10 C8 C9 N1 . . . . 0.3(2) ?
    C7 C8 C9 N1 . . . . 176.99(16) ?
    C9 C8 C10 C11 . . . . 0.2(2) ?
    C7 C8 C10 C11 . . . . -176.63(16) ?
    C9 C8 C10 C15 . . . . 179.1(2) ?
    C7 C8 C10 C15 . . . . 2.2(3) ?
    C15 C10 C11 N1 . . . . -179.67(17) ?
    C8 C10 C11 N1 . . . . -0.7(2) ?
    C15 C10 C11 C12 . . . . -0.5(3) ?
    C8 C10 C11 C12 . . . . 178.51(18) ?
    N1 C11 C12 C13 . . . . 179.5(2) ?
    C10 C11 C12 C13 . . . . 0.5(3) ?
    C11 C12 C13 C14 . . . . -0.6(3) ?
    C12 C13 C14 O1 . . . . -179.8(2) ?
    C12 C13 C14 C15 . . . . 0.7(3) ?
    O1 C14 C15 C10 . . . . 179.89(18) ?
    C13 C14 C15 C10 . . . . -0.7(3) ?
    C11 C10 C15 C14 . . . . 0.6(3) ?
    C8 C10 C15 C14 . . . . -178.15(19) ?
    C8 C7 C17 C18 . . . . -28.6(3) ?
    C6 C7 C17 C18 . . . . 99.3(2) ?
    C8 C7 C17 C20 . . . . 154.25(16) ?
    C6 C7 C17 C20 . . . . -77.8(2) ?
    C20 C17 C18 N2 . . . . -0.1(2) ?
    C7 C17 C18 N2 . . . . -177.62(17) ?
    N2 C19 C20 C21 . . . . -179.02(16) ?
    C24 C19 C20 C21 . . . . 1.2(3) ?
    N2 C19 C20 C17 . . . . 0.3(2) ?
    C24 C19 C20 C17 . . . . -179.42(17) ?
    C18 C17 C20 C21 . . . . 179.09(19) ?
    C7 C17 C20 C21 . . . . -3.3(3) ?
    C18 C17 C20 C19 . . . . -0.2(2) ?
    C7 C17 C20 C19 . . . . 177.49(16) ?
    C19 C20 C21 C22 . . . . 0.0(3) ?
    C17 C20 C21 C22 . . . . -179.20(18) ?
    C20 C21 C22 O2 . . . . 177.46(17) ?
    C20 C21 C22 C23 . . . . -1.7(3) ?
    C21 C22 C23 C24 . . . . 2.3(3) ?
    O2 C22 C23 C24 . . . . -176.93(19) ?
    C22 C23 C24 C19 . . . . -1.1(3) ?
    N2 C19 C24 C23 . . . . 179.6(2) ?
    C20 C19 C24 C23 . . . . -0.7(3) ?
    C8 C9 N1 C11 . . . . -0.7(2) ?
    C12 C11 N1 C9 . . . . -178.2(2) ?
    C10 C11 N1 C9 . . . . 0.9(2) ?
    C17 C18 N2 C19 . . . . 0.3(2) ?
    C24 C19 N2 C18 . . . . 179.3(2) ?
    C20 C19 N2 C18 . . . . -0.4(2) ?
    C15 C14 O1 C16 . . . . 5.7(3) ?
    C13 C14 O1 C16 . . . . -173.79(19) ?
    C21 C22 O2 C25 . . . . 1.3(3) ?
    C23 C22 O2 C25 . . . . -179.6(2) ?
loop_
    _geom_hbond_atom_site_label_D
    _geom_hbond_atom_site_label_H
    _geom_hbond_atom_site_label_A
    _geom_hbond_site_symmetry_A
    _geom_hbond_distance_DH
    _geom_hbond_distance_HA
    _geom_hbond_distance_DA
    _geom_hbond_angle_DHA
    N1 H1A O2 4_566 0.86 2.09 2.904(2) 158
    C25 H25B Cg2 2_645 0.96 2.95 3.515(3) 119
    C16 H16C Cg3 1_655 0.96 2.90 3.508(3) 122
    N2 H2A Cg4 3_766 0.86 2.49 3.3149(19) 160
    C3 H3 Cg5 1_455 0.93 2.60 3.470(2) 157
