# Supplementary material for: 5-Meth­oxy-3-[(5-meth­oxy-1H-indol-3-yl)(phen­yl)meth­yl]-1H-indole
Source: Acta Crystallogr Sect E Struct Rep Online. 2011 Nov 5;67(Pt 12):o3196. doi: 10.1107/S1600536811045491 (PMC3238863; doi:10.1107/S1600536811045491)
Supplement: Supplementary file 2 [file e-67-o3196-Isup2.hkl]

#
# h,k,l, Fc-squared, Fo-squared, sigma(Fo-squared) and status flag
#
data_I
_shelx_title ' KRTC in P2(1)/n'
_shelx_refln_list_code          4
_shelx_F_calc_maximum      209.53
_exptl_crystal_F_000       808.00
_reflns_d_resolution_high  0.8844
 
loop_
 _symmetry_equiv_pos_as_xyz
 'x, y, z'
 '-x+1/2, y+1/2, -z+1/2'
 '-x, -y, -z'
 'x-1/2, -y-1/2, z-1/2'
 
_cell_length_a     9.1545
_cell_length_b    10.5954
_cell_length_c    21.1668
_cell_angle_alpha  90.000
_cell_angle_beta   93.679
_cell_angle_gamma  90.000
 
_shelx_F_squared_multiplier     1.000
 
loop_
 _refln_index_h
 _refln_index_k
 _refln_index_l
 _refln_F_squared_calc
 _refln_F_squared_meas
 _refln_F_squared_sigma
 _refln_observed_status
   2   0   0     1072.12     1052.64     40.01 o
   4   0   0      390.14      405.69     14.46 o
   8   0   0        9.27        5.87      3.50 o
  10   0   0       27.70       38.20      4.59 o
   1   1   0     1578.87     1463.35     13.46 o
   2   1   0     6729.58     6355.49     70.02 o
   3   1   0      157.81      131.40      3.02 o
   4   1   0      207.99      225.81      4.29 o
   5   1   0       65.32       38.81      3.21 o
   6   1   0       60.88       73.73      5.91 o
   7   1   0       32.99       33.43      3.60 o
   8   1   0      304.57      277.78     12.73 o
   9   1   0        8.13        9.99      3.40 o
  10   1   0        0.02       -1.52      3.07 o
   0   2   0    20193.61    19310.62    237.69 o
   1   2   0     2140.66     1998.67     18.35 o
   2   2   0     2865.78     2716.51     25.71 o
   3   2   0       95.31       95.38      2.06 o
   4   2   0      301.41      293.27      5.10 o
   5   2   0       35.68       36.24      2.02 o
   6   2   0        0.43       -1.38      1.38 o
   7   2   0       57.69       58.48      6.44 o
   8   2   0        0.00        2.98      3.10 o
   9   2   0        0.19        0.52      8.39 o
  10   2   0        5.29        1.71      3.89 o
   1   3   0     9788.36     9434.25     79.74 o
   2   3   0      590.88      579.53      7.12 o
   3   3   0      716.09      753.54      9.97 o
   4   3   0     1280.53     1304.58     16.94 o
   5   3   0        0.36       -1.25      1.25 o
   6   3   0        0.53       -0.42      1.02 o
   7   3   0       13.44        6.61      1.98 o
   8   3   0        0.39        2.73      3.80 o
   9   3   0        7.03        4.63      4.23 o
   0   4   0      222.70      223.64      6.02 o
   1   4   0     1050.52      969.93     10.93 o
   2   4   0      289.53      262.68      4.61 o
   3   4   0     1245.95     1288.34     15.31 o
   4   4   0       20.58       15.32      1.73 o
   5   4   0       36.44       32.75      2.38 o
   6   4   0      159.09      166.03      4.37 o
   7   4   0        0.21       -1.29      1.78 o
   8   4   0       52.73       50.66      3.15 o
   9   4   0        1.19        3.68      4.15 o
   1   5   0      303.80      328.92      6.09 o
   2   5   0     1615.52     1709.22     20.15 o
   3   5   0       57.13       53.00      2.83 o
   4   5   0      455.19      463.45      8.01 o
   5   5   0       79.69       81.28      3.54 o
   6   5   0      135.74      135.32      4.57 o
   7   5   0        5.26        3.91      2.59 o
   8   5   0        1.76       -1.21      2.21 o
   9   5   0       27.70       29.83      5.02 o
   0   6   0      460.38      443.33     11.57 o
   1   6   0      425.83      433.44      8.13 o
   2   6   0     1614.40     1545.15     19.14 o
   3   6   0       52.52       58.02      3.19 o
   4   6   0       41.80       37.85      3.21 o
   5   6   0       49.60       47.79      3.58 o
   6   6   0      355.42      364.91      8.84 o
   7   6   0        4.45        7.35      3.10 o
   8   6   0        0.24       -2.79      2.79 o
   1   7   0       49.06       55.53      3.67 o
   2   7   0      672.33      681.52     12.15 o
   3   7   0      301.61      303.04      7.10 o
   4   7   0        4.90        6.29      2.16 o
   5   7   0       75.35       70.83      4.93 o
   6   7   0       54.73       40.66      4.93 o
   7   7   0        0.01        1.70      3.10 o
   8   7   0        0.86        0.24      3.41 o
   0   8   0     1082.25     1019.32     29.33 o
   1   8   0       46.55       39.82      3.59 o
   2   8   0       21.35       11.69      4.36 o
   3   8   0        0.37        2.20      2.52 o
   4   8   0        2.56        0.05      2.89 o
   5   8   0      127.17      135.19      6.93 o
   6   8   0        0.96       -3.45      3.45 o
   7   8   0       55.64       62.67      6.16 o
   1   9   0      149.23      151.09      8.57 o
   2   9   0       63.04       80.15      7.57 o
   3   9   0       37.59       42.15      5.68 o
   4   9   0        6.08        2.53      3.69 o
   5   9   0       13.64        8.86      4.77 o
   6   9   0       39.40       35.12     12.88 o
   0  10   0      126.82       98.91     13.76 o
   1  10   0       11.42       17.61      9.23 o
   2  10   0        0.48       -2.33      4.32 o
   3  10   0      168.34      178.38      9.95 o
   4  10   0        0.87        5.09      4.25 o
   5  10   0        5.93        9.13      7.56 o
   1  11   0       27.48       16.84      7.39 o
   2  11   0      107.47      109.45     10.19 o
   3  11   0       98.96       95.19      9.67 o
   4  11   0       82.66       70.77     10.81 o
  -9   0   1      139.71      137.56      7.48 o
  -7   0   1        4.29        1.22      1.73 o
  -5   0   1       88.39       97.71      3.85 o
  -3   0   1     4600.88     4544.62    137.52 o
  -1   0   1     4042.03     2856.61    123.33 o
   1   0   1       31.51        6.88      1.68 o
   3   0   1     4216.51     4269.05    129.92 o
   5   0   1     2894.35     2977.47     90.29 o
   7   0   1      133.14      133.73      5.23 o
   9   0   1       15.52       21.13      2.96 o
 -10   1   1       41.82       45.26      5.09 o
  -9   1   1        4.95       14.45      3.50 o
  -8   1   1       24.90       30.88      4.01 o
  -7   1   1        4.17        6.15      2.62 o
  -6   1   1       96.03      106.55      5.43 o
  -5   1   1       45.58       41.56      6.04 o
  -4   1   1      729.20      694.04      8.97 o
  -3   1   1      426.48      401.11      6.05 o
  -2   1   1     2395.02     2321.87     20.98 o
  -1   1   1     2620.67     2450.71     20.34 o
   0   1   1      152.15       91.22      2.79 o
   1   1   1     4985.32     4819.46     42.87 o
   2   1   1      148.00      111.09      2.16 o
   3   1   1       80.10       73.09      2.57 o
   4   1   1      630.05      692.48     10.58 o
   5   1   1     1458.48     1507.98     36.29 o
   6   1   1      146.27      138.60     12.86 o
   7   1   1       63.92       95.69      5.56 o
   8   1   1       58.00       46.60      4.52 o
   9   1   1       17.81       25.63     10.34 o
  10   1   1        1.32        2.61      3.29 o
 -10   2   1        0.21       -0.85      9.70 o
  -9   2   1        1.74        3.64      3.55 o
  -8   2   1        4.06        5.12      3.41 o
  -7   2   1      362.81      356.31     27.94 o
  -6   2   1       18.05       18.09      1.94 o
  -5   2   1       27.47       24.57      1.96 o
  -4   2   1       23.09       16.94      1.14 o
  -3   2   1      862.62      807.23      8.44 o
  -2   2   1      280.62      279.94      3.35 o
  -1   2   1     9635.08     9064.47     76.19 o
   0   2   1     9635.84     9185.61     74.41 o
   1   2   1      682.70      635.84      6.56 o
   2   2   1      959.80      902.28      9.27 o
   3   2   1       41.53       40.51      1.30 o
   4   2   1        0.37       -1.05      1.05 o
   5   2   1      308.95      331.09      9.45 o
   6   2   1        5.34        2.51      1.52 o
   7   2   1      244.96      260.00     10.67 o
   8   2   1        0.86       -2.66      2.87 o
   9   2   1        9.72        2.99      3.58 o
  10   2   1        0.26       -2.72      5.57 o
 -10   3   1       13.87        5.93      5.33 o
  -9   3   1       25.38       36.13      5.99 o
  -8   3   1       18.11       14.89      2.19 o
  -7   3   1        0.03        0.73      1.18 o
  -6   3   1       54.59       52.35      2.67 o
  -5   3   1      539.63      531.20      8.18 o
  -4   3   1      333.49      365.71      6.25 o
  -3   3   1        2.51        3.94      1.01 o
  -2   3   1      461.38      458.10      5.99 o
  -1   3   1     6485.16     6268.03     53.52 o
   0   3   1     6046.98     5818.88     49.78 o
   1   3   1    20224.70    19247.71    160.98 o
   2   3   1     1718.61     1742.63     18.13 o
   3   3   1       76.25       65.25      2.04 o
   4   3   1       64.98       63.68      2.37 o
   5   3   1        9.70        2.41      1.26 o
   6   3   1        2.60        3.11      1.15 o
   7   3   1        7.71        6.13      1.48 o
   8   3   1        0.37       -2.30      6.30 o
   9   3   1        8.27       10.97      4.75 o
  -9   4   1       54.35       49.76      3.57 o
  -8   4   1        2.67        1.12      2.05 o
  -7   4   1      615.30      594.81     10.62 o
  -6   4   1      175.21      162.96      4.37 o
  -5   4   1      188.99      200.14      4.81 o
  -4   4   1      867.33      936.44     12.61 o
  -3   4   1     1399.86     1507.33     17.53 o
  -2   4   1      426.90      423.83      6.16 o
  -1   4   1      917.07      900.95     10.33 o
   0   4   1      335.38      381.84      6.62 o
   1   4   1        4.87        7.52      1.24 o
   2   4   1     1237.09     1240.82     14.75 o
   3   4   1      153.53      165.69      4.00 o
   4   4   1      111.07      118.70      3.66 o
   5   4   1       53.85       72.55      2.97 o
   6   4   1       31.26       35.38      2.36 o
   7   4   1      128.79      126.20      4.73 o
   8   4   1      141.20      149.04      5.01 o
   9   4   1       64.81       69.62      7.21 o
  -9   5   1       43.82       41.15      3.70 o
  -8   5   1       42.85       55.68      3.95 o
  -7   5   1       18.04       15.30      3.75 o
  -6   5   1      479.44      476.49      8.96 o
  -5   5   1        0.02        1.08      1.66 o
  -4   5   1      252.52      255.83      5.19 o
  -3   5   1        1.68        1.28      1.37 o
  -2   5   1      477.16      551.34      8.38 o
  -1   5   1      188.56      219.38      4.79 o
   0   5   1      276.67      256.00      5.54 o
   1   5   1     4849.19     4894.70     52.00 o
   2   5   1      842.11      881.45     11.79 o
   3   5   1      296.27      358.83      7.38 o
   4   5   1       16.26       20.35      2.24 o
   5   5   1       19.00       16.40      2.22 o
   6   5   1      428.00      441.13      8.55 o
   7   5   1      158.40      155.78      6.35 o
   8   5   1        9.57        4.80      2.46 o
   9   5   1        5.43        5.04      2.84 o
  -8   6   1        5.33        5.25      5.69 o
  -7   6   1       33.47       36.04      5.28 o
  -6   6   1        1.62       -2.21      2.21 o
  -5   6   1       11.13        3.63      2.18 o
  -4   6   1        1.72       -0.17      1.57 o
  -3   6   1      446.97      452.47      8.36 o
  -2   6   1      269.23      284.23      5.95 o
  -1   6   1      868.98      884.36     14.12 o
   0   6   1       11.59       13.12      1.99 o
   1   6   1     1686.18     1759.70     22.67 o
   2   6   1     1954.03     1995.98     23.69 o
   3   6   1       16.60       21.32      3.10 o
   4   6   1       30.92       27.88      2.69 o
   5   6   1      162.69      161.24      5.73 o
   6   6   1        0.97       -2.32      2.32 o
   7   6   1       83.27       79.35      5.48 o
   8   6   1       14.94       12.68      3.61 o
  -8   7   1       12.07       12.50      5.04 o
  -7   7   1      106.48       94.58      6.43 o
  -6   7   1      192.94      190.99     13.33 o
  -5   7   1        6.07        3.03      2.67 o
  -4   7   1       10.21        3.91      2.13 o
  -3   7   1       11.12        9.07      3.25 o
  -2   7   1      545.35      506.45     13.59 o
  -1   7   1       65.74       61.25      3.82 o
   0   7   1       75.91       87.40      3.99 o
   1   7   1       38.79       47.17      3.45 o
   2   7   1      550.87      572.45     10.31 o
   3   7   1      135.47      148.82      5.11 o
   4   7   1        1.74        1.06      2.12 o
   5   7   1        3.42        1.87      2.90 o
   6   7   1       37.05       31.73      5.13 o
   7   7   1       47.95       46.80      5.11 o
   8   7   1        5.22        5.88      3.61 o
  -7   8   1        1.26        3.60      3.88 o
  -6   8   1       18.38       16.96      4.48 o
  -5   8   1      155.28      145.57      7.12 o
  -4   8   1        2.39        3.49      3.02 o
  -3   8   1      223.88      222.00      7.53 o
  -2   8   1       16.68       14.52      2.58 o
  -1   8   1        7.93        3.82      2.40 o
   0   8   1       46.13       47.23      4.28 o
   1   8   1      298.61      286.65      7.85 o
   2   8   1      253.23      253.22      7.89 o
   3   8   1       14.29       13.77      3.07 o
   4   8   1      250.22      254.94      8.94 o
   5   8   1       40.84       45.49      4.82 o
   6   8   1       43.19       45.90      5.60 o
   7   8   1       17.09        5.44      3.86 o
  -6   9   1        4.98        7.16      6.39 o
  -5   9   1        6.91        9.23      5.06 o
  -4   9   1       46.56       40.85      5.49 o
  -3   9   1       41.08       36.25      6.47 o
  -2   9   1       94.37      102.52      6.53 o
  -1   9   1      485.55      541.25     14.01 o
   0   9   1      123.62      126.17      7.05 o
   1   9   1      110.80      115.36      7.77 o
   2   9   1      173.98      169.18      7.95 o
   3   9   1      845.64      848.28     21.10 o
   4   9   1      219.99      192.63      9.49 o
   5   9   1        1.02       -3.97      3.97 o
   6   9   1       95.63      106.73      9.50 o
  -5  10   1       62.70       56.17      8.01 o
  -4  10   1       17.93       27.47      5.53 o
  -3  10   1       23.31       20.56      6.25 o
  -2  10   1      147.02      138.66     11.36 o
  -1  10   1        4.59       18.84     11.15 o
   0  10   1       94.11      109.31     13.92 o
   1  10   1       32.72       37.81      5.59 o
   2  10   1       21.54       20.05      5.80 o
   3  10   1       14.99       16.55      5.05 o
   4  10   1       18.69       29.56      5.80 o
   5  10   1        6.42       -0.34      4.87 o
  -4  11   1       24.23       22.53      8.33 o
  -3  11   1        2.54        7.29      6.02 o
  -2  11   1        7.35        1.80      5.38 o
  -1  11   1       36.37       44.30      7.49 o
   0  11   1      303.07      325.33     25.39 o
   1  11   1       18.35       27.95      6.66 o
   2  11   1       33.35       40.32      7.32 o
   3  11   1       19.95       18.24      7.99 o
   4  11   1       10.85       16.49     13.08 o
 -10   0   2       61.50       51.86      8.29 o
  -8   0   2      146.58      145.26     12.35 o
  -6   0   2        0.38        1.36      1.45 o
  -4   0   2        6.77        6.91      1.22 o
  -2   0   2        0.42       -0.59      0.59 o
   2   0   2    43904.90    39506.94    606.37 o
   4   0   2     2080.06     2175.90     42.25 o
   6   0   2        7.84       -0.40      2.33 o
   8   0   2        9.05        4.04      2.27 o
  10   0   2        3.40        3.06      2.59 o
 -10   1   2        0.27       -1.82      3.48 o
  -9   1   2       23.49       20.37      2.32 o
  -8   1   2       18.57       34.00      5.83 o
  -7   1   2       10.00        7.31      1.43 o
  -6   1   2      341.84      340.07      8.90 o
  -5   1   2      832.31      879.61     11.20 o
  -4   1   2     2193.25     2099.09     27.39 o
  -3   1   2       37.76       36.59      1.09 o
  -2   1   2     2706.79     2605.45     23.51 o
  -1   1   2      124.10      126.97      1.82 o
   0   1   2       40.83       49.80      1.07 o
   1   1   2     3625.64     3361.52     28.86 o
   2   1   2     7448.07     7018.18     64.66 o
   3   1   2     7848.18     7577.58     93.89 o
   4   1   2       71.50       57.27      3.16 o
   5   1   2        0.34        2.39      2.08 o
   6   1   2       52.38       60.75      4.18 o
   7   1   2      199.53      198.50      8.16 o
   8   1   2      256.94      235.67      9.36 o
   9   1   2        8.40        7.63      3.28 o
  10   1   2       32.15       23.22      4.25 o
 -10   2   2      131.59      146.25      9.22 o
  -9   2   2       44.38       34.84      5.40 o
  -8   2   2       98.09      111.55      7.31 o
  -7   2   2      104.07      101.93      4.56 o
  -6   2   2      116.38      106.51      2.72 o
  -5   2   2      124.67      105.80      2.70 o
  -4   2   2       15.17        6.64      1.03 o
  -3   2   2      171.39      193.85      3.13 o
  -2   2   2      300.15      316.60      3.74 o
  -1   2   2     1844.83     1814.02     16.20 o
   0   2   2      722.56      708.11      7.03 o
   1   2   2    16880.48    15906.67    138.38 o
   2   2   2      617.78      583.79      7.16 o
   3   2   2     2323.46     2258.14     25.43 o
   4   2   2     3295.09     3231.05     38.20 o
   5   2   2        7.28       12.76      1.20 o
   6   2   2      759.67      798.48     14.44 o
   7   2   2        3.02        3.47      3.29 o
   8   2   2       22.42       21.60      4.49 o
   9   2   2        3.87        2.71      3.76 o
  10   2   2        1.49        2.85      4.12 o
 -10   3   2       28.44       29.09      5.97 o
  -9   3   2       17.82       17.95      4.27 o
  -8   3   2        2.64        1.95      1.65 o
  -7   3   2       22.14       24.37      1.94 o
  -6   3   2      302.89      309.06      5.67 o
  -5   3   2      310.71      352.69      5.87 o
  -4   3   2      425.59      462.22      6.48 o
  -3   3   2       25.69       26.66      1.47 o
  -2   3   2     1174.59     1149.24     12.09 o
  -1   3   2        2.38       -0.99      0.99 o
   0   3   2        3.87        2.65      0.81 o
   1   3   2     2102.55     2090.42     19.71 o
   2   3   2     1439.59     1411.47     15.95 o
   3   3   2      253.45      257.48      4.75 o
   4   3   2      657.10      576.30      8.72 o
   5   3   2     1152.80     1224.91     16.13 o
   6   3   2     1953.30     1863.78     25.30 o
   7   3   2      159.24      159.84      4.10 o
   8   3   2       14.99       15.40      8.95 o
   9   3   2        0.67       -4.93      6.46 o
  -9   4   2       13.78       13.17      2.41 o
  -8   4   2        7.35        5.14      2.20 o
  -7   4   2      117.15      112.05      4.26 o
  -6   4   2      270.96      255.18      6.05 o
  -5   4   2       42.80       44.90      2.54 o
  -4   4   2      406.69      407.96      6.91 o
  -3   4   2      188.85      167.88      3.79 o
  -2   4   2     2035.60     2180.35     23.05 o
  -1   4   2     5736.77     5718.80     56.51 o
   0   4   2        0.01        1.15      0.98 o
   1   4   2      413.37      415.15      6.45 o
   2   4   2       56.61       52.87      2.40 o
   3   4   2        0.15        3.66      1.34 o
   4   4   2      172.55      173.08      4.42 o
   5   4   2       21.86       21.21      2.05 o
   6   4   2       59.89       63.66      2.89 o
   7   4   2      190.02      190.58      5.87 o
   8   4   2       18.71       14.30      2.59 o
   9   4   2       35.99       34.85      3.31 o
  -9   5   2        1.86        2.45      3.03 o
  -8   5   2       51.02       59.89      4.10 o
  -7   5   2       83.63       84.10      4.72 o
  -6   5   2        7.87        8.02      2.15 o
  -5   5   2       58.18       58.91      4.29 o
  -4   5   2       53.26       63.07      3.12 o
  -3   5   2      833.26      938.91     14.03 o
  -2   5   2      783.80      837.62     11.39 o
  -1   5   2      550.20      540.32      8.28 o
   0   5   2      570.30      595.15      9.47 o
   1   5   2     3114.70     3108.73     34.22 o
   2   5   2       69.27       88.44      3.79 o
   3   5   2       97.76      115.66      4.28 o
   4   5   2       23.95       31.20      2.36 o
   5   5   2       13.86       21.56      2.38 o
   6   5   2     1171.04     1235.21     17.89 o
   7   5   2      124.56      120.62      8.42 o
   8   5   2        3.18        6.32      2.55 o
   9   5   2        1.97        0.01      2.48 o
  -8   6   2       18.90       15.67      3.53 o
  -7   6   2       71.38       70.22      5.44 o
  -6   6   2      407.17      428.18     10.48 o
  -5   6   2       29.24       30.02      2.82 o
  -4   6   2        8.52       10.70      2.10 o
  -3   6   2       48.05       37.96      2.81 o
  -2   6   2      779.17      882.23     12.43 o
  -1   6   2       50.87       51.64      3.29 o
   0   6   2      206.89      180.77      5.82 o
   1   6   2      184.42      156.56      4.74 o
   2   6   2      519.77      449.26      7.83 o
   3   6   2       41.10       39.11      2.94 o
   4   6   2      228.95      223.96      6.50 o
   5   6   2       58.59       64.22      5.35 o
   6   6   2       51.54       49.40      3.79 o
   7   6   2      146.33      138.01      7.72 o
   8   6   2        0.40        0.38      2.85 o
  -8   7   2        9.83       16.74      3.92 o
  -7   7   2       18.95       13.80      3.86 o
  -6   7   2       17.37       14.50      3.92 o
  -5   7   2       13.38       17.12      3.39 o
  -4   7   2       39.13       43.20      3.23 o
  -3   7   2      670.23      700.15     11.81 o
  -2   7   2      249.14      255.09      6.87 o
  -1   7   2       71.91       73.68      4.04 o
   0   7   2       20.20       28.12      2.75 o
   1   7   2        0.05       -0.83      1.79 o
   2   7   2       59.33       54.50      3.48 o
   3   7   2       14.50       14.54      2.64 o
   4   7   2      124.02      127.58      5.19 o
   5   7   2        5.19        2.67      2.73 o
   6   7   2       12.31        9.87      3.82 o
   7   7   2       41.84       49.07      5.55 o
   8   7   2        0.02       -3.21      3.38 o
  -7   8   2        0.16        3.17      3.82 o
  -6   8   2       82.58       85.85      8.12 o
  -5   8   2      285.43      308.60     10.03 o
  -4   8   2        0.66       -1.65      2.66 o
  -3   8   2        1.77       -0.15      2.45 o
  -2   8   2      162.30      188.90      6.91 o
  -1   8   2      101.29      107.56      5.82 o
   0   8   2      127.64      141.24      5.34 o
   1   8   2       64.45       60.91      4.21 o
   2   8   2      598.13      587.18     12.72 o
   3   8   2        0.93       -0.63      2.44 o
   4   8   2       89.72       76.92      5.67 o
   5   8   2       55.71       68.20      5.48 o
   6   8   2        8.42        9.73      6.14 o
   7   8   2        9.67        7.41      4.11 o
  -6   9   2       36.23       58.00      9.14 o
  -5   9   2        3.26        7.19      3.97 o
  -4   9   2        1.67        5.25      3.79 o
  -3   9   2        0.45        4.46      3.82 o
  -2   9   2        4.85        4.21      3.27 o
  -1   9   2      117.90      130.68      7.19 o
   0   9   2      322.21      329.51     12.02 o
   1   9   2        0.27       -3.05      3.05 o
   2   9   2      198.56      184.43      8.17 o
   3   9   2      120.07      108.66     10.73 o
   4   9   2       12.60       17.57      4.50 o
   5   9   2       53.20       50.32      7.20 o
   6   9   2       23.81       20.96      6.31 o
  -5  10   2       56.25       35.51      7.24 o
  -4  10   2        4.35        6.48      4.39 o
  -3  10   2       84.94       72.24      7.30 o
  -2  10   2      286.96      319.61     14.41 o
  -1  10   2        0.39        6.85      6.44 o
   0  10   2      153.77      149.34     14.50 o
   1  10   2        1.34        4.37      5.71 o
   2  10   2       49.54       42.64      6.87 o
   3  10   2       15.75       16.26      5.04 o
   4  10   2      151.37      141.77     10.51 o
   5  10   2       79.30       99.38      9.79 o
  -4  11   2       36.31       56.49     10.27 o
  -3  11   2       41.63       41.56      7.82 o
  -2  11   2       17.80       18.11      6.11 o
  -1  11   2       92.24       88.33      9.61 o
   0  11   2       20.13       24.70      7.98 o
   1  11   2       11.45       12.07      5.40 o
   2  11   2       34.92       34.86      6.98 o
   3  11   2       27.22       25.26      6.50 o
  -9   0   3      270.22      287.28     25.07 o
  -7   0   3       47.06       41.30      2.96 o
  -5   0   3     2590.95     2739.52     59.25 o
  -3   0   3      192.02      147.94      5.67 o
  -1   0   3     1303.12     1219.15     16.66 o
   1   0   3      141.51      154.56      2.93 o
   3   0   3      194.47      205.19      4.36 o
   5   0   3      548.44      597.28     15.04 o
   7   0   3      573.57      541.09     21.55 o
   9   0   3       16.46        9.99      2.83 o
 -10   1   3        0.09       -0.20      2.14 o
  -9   1   3        3.71        4.18      3.22 o
  -8   1   3       64.49       59.77      3.26 o
  -7   1   3       44.64       46.39      2.16 o
  -6   1   3       50.99       50.55      2.11 o
  -5   1   3     1214.02     1168.77     13.79 o
  -4   1   3      207.07      232.55      3.66 o
  -3   1   3      762.34      706.97      8.28 o
  -2   1   3     3137.18     2899.46     25.07 o
  -1   1   3    25282.44    22708.98    198.88 o
   0   1   3     3097.91     2754.73     24.84 o
   1   1   3     9865.82     9036.51     82.69 o
   2   1   3     2889.24     2813.57     27.70 o
   3   1   3     1463.39     1475.43     16.77 o
   4   1   3      119.51       86.64      1.98 o
   5   1   3       23.44       17.25      1.49 o
   6   1   3        0.01        0.58      2.33 o
   8   1   3      156.76      156.67      7.80 o
   9   1   3       17.08       12.06      4.91 o
  10   1   3        1.33       -0.45      3.36 o
 -10   2   3       26.40       28.09      3.59 o
  -9   2   3      154.02      180.22      7.17 o
  -8   2   3        3.77        2.00      2.03 o
  -7   2   3       47.96       49.13      2.03 o
  -6   2   3       44.81       43.60      1.72 o
  -5   2   3      191.97      188.76      5.00 o
  -4   2   3        2.46        1.49      0.85 o
  -3   2   3       94.30      105.20      2.44 o
  -2   2   3      166.96      134.52      2.35 o
  -1   2   3     2742.33     2605.08     23.86 o
   0   2   3    10960.23    10449.70     91.64 o
   1   2   3    13539.88    12611.93    115.40 o
   2   2   3     6256.55     5926.55     57.46 o
   3   2   3     5305.94     5321.59     62.13 o
   4   2   3       20.38       14.69      1.33 o
   5   2   3       11.55        2.21      1.68 o
   6   2   3        0.07        0.65      1.14 o
   7   2   3       14.92       17.86      4.16 o
   8   2   3       12.14       10.91      3.92 o
   9   2   3        0.59       -2.82      3.62 o
  10   2   3       18.01       10.40      4.69 o
 -10   3   3       26.81       33.60      8.81 o
  -9   3   3       29.40       31.05      3.15 o
  -8   3   3       33.11       41.74      2.93 o
  -7   3   3      360.65      387.13      6.79 o
  -6   3   3       24.69       27.92      1.92 o
  -5   3   3      603.32      587.09      8.58 o
  -4   3   3      777.13      800.26     10.83 o
  -3   3   3     1247.60     1278.04     14.10 o
  -2   3   3      684.28      697.11      8.48 o
  -1   3   3       12.42       11.59      1.06 o
   0   3   3      166.72      151.88      2.81 o
   1   3   3     2661.97     2561.46     23.89 o
   2   3   3     1315.75     1287.69     15.70 o
   3   3   3       52.42       59.08      2.39 o
   4   3   3     1531.47     1532.28     19.75 o
   5   3   3      802.62      808.55     11.52 o
   6   3   3       32.72       29.59      2.23 o
   7   3   3        2.22        4.01      1.65 o
   8   3   3      113.78      114.68      4.55 o
   9   3   3       43.60       46.19      6.61 o
  -9   4   3        1.81        2.07      2.02 o
  -8   4   3        4.76        4.33      2.27 o
  -7   4   3       27.66       20.18      2.49 o
  -6   4   3        7.59        4.15      1.74 o
  -5   4   3       18.62       15.73      1.63 o
  -4   4   3        2.59        0.24      1.11 o
  -3   4   3        5.61        7.43      1.28 o
  -2   4   3      118.73       98.53      3.23 o
  -1   4   3     1426.53     1468.14     15.62 o
   0   4   3       57.34       53.05      2.11 o
   1   4   3      673.39      663.85      9.70 o
   2   4   3      269.76      259.06      6.02 o
   3   4   3      214.85      225.18      6.21 o
   4   4   3       41.90       43.71      2.51 o
   5   4   3      274.75      283.72      5.96 o
   6   4   3      162.80      159.14      4.43 o
   7   4   3      239.39      267.82      7.21 o
   8   4   3       45.27       45.60      3.23 o
   9   4   3       44.56       42.44      3.66 o
  -9   5   3        0.97       -0.58      2.28 o
  -8   5   3        5.38        3.73      2.61 o
  -7   5   3      955.08      970.05     23.41 o
  -6   5   3        3.36        0.39      1.94 o
  -5   5   3       48.55       56.08      3.23 o
  -4   5   3      303.43      348.49      6.37 o
  -3   5   3       31.36       35.30      2.45 o
  -2   5   3      440.30      476.06      7.66 o
  -1   5   3       49.37       69.24      2.69 o
   0   5   3       56.77       63.18      2.92 o
   1   5   3      346.36      317.01      5.95 o
   2   5   3     1223.11     1117.25     15.24 o
   3   5   3        2.30       -0.49      1.39 o
   4   5   3       76.97       75.75      3.24 o
   5   5   3       31.84       26.73      2.82 o
   6   5   3        2.96       -1.31      2.14 o
   7   5   3       52.92       54.79      4.53 o
   8   5   3        4.60        3.26      2.50 o
   9   5   3        0.16        2.44      2.58 o
  -8   6   3        0.08       -0.60      2.91 o
  -7   6   3        9.31       14.63      4.25 o
  -6   6   3       79.59       68.63      4.29 o
  -5   6   3       13.00       16.87      2.59 o
  -4   6   3      196.02      216.03      5.87 o
  -3   6   3        0.61        0.29      1.63 o
  -2   6   3      247.94      269.88      5.83 o
  -1   6   3       25.84       31.98      2.79 o
   0   6   3      431.70      446.60      8.35 o
   1   6   3       57.85       60.21      3.25 o
   2   6   3      104.22      110.12      4.12 o
   3   6   3      232.72      222.17      6.03 o
   4   6   3       12.64        9.23      2.33 o
   5   6   3      749.84      749.18     13.94 o
   6   6   3       16.78       22.01      3.63 o
   7   6   3       15.17       10.09      3.55 o
   8   6   3        0.58        4.71      3.05 o
  -8   7   3        0.47       -0.37      3.41 o
  -7   7   3       20.55       16.00      4.00 o
  -6   7   3        2.97       -1.95      3.26 o
  -5   7   3      176.57      171.40      7.09 o
  -4   7   3       32.62       36.32      3.14 o
  -3   7   3       21.98       19.60      2.64 o
  -2   7   3       11.57        7.42      2.80 o
  -1   7   3       74.16       81.93      4.22 o
   0   7   3       75.86       80.34      3.91 o
   1   7   3       14.87       21.02      2.67 o
   2   7   3        4.59        4.66      2.21 o
   3   7   3        9.44        8.27      2.38 o
   4   7   3       32.94       25.37      3.42 o
   5   7   3      150.82      153.68      6.77 o
   6   7   3      209.46      197.65      8.87 o
   7   7   3        0.07        1.85      3.37 o
   8   7   3        8.11       10.28      3.75 o
  -7   8   3        0.06       -3.55      3.55 o
  -6   8   3       89.40       88.26      6.96 o
  -5   8   3        2.70       -0.62      2.97 o
  -4   8   3       11.91       13.53      3.37 o
  -3   8   3        1.90        1.44      2.44 o
  -2   8   3       56.67       60.35      4.10 o
  -1   8   3       32.26       34.28      3.49 o
   0   8   3       88.64       86.09      4.72 o
   1   8   3      299.59      306.45      8.16 o
   2   8   3      412.10      443.80     11.95 o
   3   8   3       72.43       73.46      5.55 o
   4   8   3       70.09       71.97      5.56 o
   5   8   3       85.44       85.35      5.96 o
   6   8   3       14.55       10.11      4.15 o
   7   8   3       13.20        7.19      4.19 o
  -6   9   3        0.17       -0.10      6.04 o
  -5   9   3        0.79       -1.00      3.66 o
  -4   9   3       10.82        9.48      4.26 o
  -3   9   3       11.35        8.04      3.90 o
  -2   9   3        7.93        5.66      4.84 o
  -1   9   3        6.09        5.04      3.85 o
   0   9   3      195.85      205.19     11.88 o
   1   9   3       86.50       98.56      6.51 o
   2   9   3        0.06       -3.23      3.23 o
   3   9   3      541.50      506.35     15.46 o
   4   9   3       76.66       76.54      6.99 o
   5   9   3       94.21      111.26      9.58 o
   6   9   3        0.10        0.62      4.72 o
  -5  10   3       17.49       17.11     10.21 o
  -4  10   3       27.55       26.52      5.67 o
  -3  10   3      140.38      149.53     10.62 o
  -2  10   3      286.67      248.32     13.04 o
  -1  10   3       85.49      115.08      8.10 o
   0  10   3      333.69      306.07     12.28 o
   1  10   3       93.39      105.14     18.23 o
   2  10   3       85.15       57.06      7.54 o
   3  10   3        0.29       -3.84      3.84 o
   4  10   3        0.70        1.81      4.38 o
   5  10   3       48.82       51.64      7.95 o
  -3  11   3        5.15        3.87      5.33 o
  -2  11   3       40.36       29.16      8.04 o
  -1  11   3        0.12        4.37      5.16 o
   0  11   3        4.77        5.13      6.30 o
   1  11   3       15.77       10.61      5.60 o
   2  11   3        1.90        5.38      4.83 o
   3  11   3      148.10      139.08     11.09 o
 -10   0   4        4.33        6.92      8.31 o
  -8   0   4       69.53       87.67      8.21 o
  -6   0   4       11.45       15.31      2.28 o
  -4   0   4     2346.05     2376.40     37.62 o
  -2   0   4     4491.75     4212.34     53.18 o
   0   0   4    11158.70    10460.97    159.00 o
   2   0   4      882.04      746.75     11.56 o
   4   0   4      111.84      129.56      3.57 o
   6   0   4      158.69      166.00      6.59 o
   8   0   4      172.93      179.86      8.41 o
  10   0   4       48.31       63.50      9.39 o
 -10   1   4      106.99      107.99      5.03 o
  -9   1   4        9.39        8.48      2.49 o
  -8   1   4      366.46      344.22      8.50 o
  -7   1   4       58.70       60.61      2.65 o
  -6   1   4      149.61      169.83      3.34 o
  -5   1   4       28.38       22.75      1.46 o
  -4   1   4      136.54      133.46      2.95 o
  -3   1   4        1.47        0.07      0.77 o
  -2   1   4     1269.96     1253.30     12.61 o
  -1   1   4      506.04      470.91      5.78 o
   0   1   4        0.62        0.99      0.58 o
   1   1   4     1036.86      963.32      9.92 o
   2   1   4     1566.09     1494.14     15.41 o
   3   1   4       42.50       32.81      1.41 o
   4   1   4     3672.77     3907.70     49.57 o
   5   1   4      522.83      490.08      7.58 o
   6   1   4       16.15       19.91      2.51 o
   7   1   4      173.56      163.04      4.96 o
   8   1   4      282.33      258.98      6.73 o
   9   1   4       19.16       16.21      2.42 o
  10   1   4       16.25       11.31      4.85 o
 -10   2   4       48.01       53.66      3.89 o
  -9   2   4      117.09      129.89      5.33 o
  -8   2   4       57.29       69.47      3.81 o
  -7   2   4        2.93        2.43      1.22 o
  -6   2   4      547.52      585.28      8.94 o
  -5   2   4       71.18       72.91      2.41 o
  -4   2   4      554.10      615.23      7.51 o
  -3   2   4      110.26      112.69      2.36 o
  -2   2   4       19.84       25.99      1.21 o
  -1   2   4     1232.04     1086.53     11.41 o
   0   2   4      730.40      659.02      6.92 o
   1   2   4      776.72      764.04      8.44 o
   2   2   4     3057.54     2855.82     28.63 o
   3   2   4      597.54      533.39      7.36 o
   4   2   4      363.61      340.96      6.93 o
   5   2   4      315.38      318.81      6.62 o
   6   2   4      348.97      363.20      6.52 o
   7   2   4        0.21       -0.34      2.42 o
   8   2   4        0.23        0.16      1.77 o
   9   2   4        0.43        0.51      3.64 o
  -9   3   4      190.87      210.31      7.21 o
  -8   3   4      828.88      853.68     15.04 o
  -7   3   4      410.32      437.58      7.71 o
  -6   3   4      482.27      513.87      8.02 o
  -5   3   4      164.31      165.56      3.56 o
  -4   3   4      654.44      666.80      9.56 o
  -3   3   4      908.71      872.74     10.39 o
  -2   3   4       92.31      101.24      2.60 o
  -1   3   4      396.68      371.72      6.09 o
   0   3   4      239.40      252.62      3.72 o
   1   3   4      832.00      771.37      8.19 o
   2   3   4       92.93       83.10      3.08 o
   3   3   4      997.43      960.97     15.84 o
   4   3   4     1252.10     1273.28     20.35 o
   5   3   4      248.09      236.36      5.02 o
   6   3   4     1249.84     1270.87     18.71 o
   7   3   4      963.19      973.88     14.80 o
   8   3   4       28.96       30.15      5.56 o
   9   3   4        3.03        3.87      2.94 o
  -9   4   4       36.41       37.15      3.36 o
  -8   4   4      124.46      126.51      6.78 o
  -7   4   4        5.53        2.72      2.40 o
  -6   4   4       14.22       12.54      1.92 o
  -5   4   4       27.75       28.36      1.97 o
  -4   4   4        4.48        0.59      1.13 o
  -3   4   4       63.49       76.67      3.67 o
  -2   4   4       93.50      144.09      3.28 o
  -1   4   4        2.82        1.28      1.00 o
   0   4   4     1027.14     1073.47     11.62 o
   1   4   4       58.04       70.23      2.58 o
   2   4   4      553.38      527.58      9.12 o
   3   4   4        0.00        3.10      1.45 o
   4   4   4      237.15      224.12      5.72 o
   5   4   4      152.01      156.02      4.42 o
   6   4   4      177.67      188.20      4.94 o
   7   4   4        3.67        2.88      2.24 o
   8   4   4        7.35        4.28      2.22 o
   9   4   4       16.84       12.59      3.06 o
  -9   5   4        3.81        5.69      2.98 o
  -8   5   4       78.61       96.13      5.11 o
  -7   5   4       13.97        7.88      3.22 o
  -6   5   4       10.26       13.26      2.06 o
  -5   5   4       64.42       57.12      2.78 o
  -4   5   4      107.28      108.65      3.63 o
  -3   5   4      579.77      598.36      9.13 o
  -2   5   4      423.58      453.95      7.14 o
  -1   5   4       65.86       67.21      2.58 o
   0   5   4      239.59      225.22      4.96 o
   1   5   4     2045.45     2060.98     27.20 o
   2   5   4     1533.73     1540.93     19.90 o
   3   5   4        1.59       -0.78      1.45 o
   4   5   4        4.16        3.53      1.74 o
   5   5   4       44.83       39.95      2.92 o
   6   5   4       75.46       90.47      4.03 o
   7   5   4       29.90       28.26      3.45 o
   8   5   4       93.82      111.34      7.64 o
   9   5   4       10.62        9.33      4.59 o
  -8   6   4       15.40       14.80      3.71 o
  -7   6   4      310.11      313.49     10.49 o
  -6   6   4       44.12       42.59      3.26 o
  -5   6   4       40.59       43.86      4.45 o
  -4   6   4       21.88       17.52      2.26 o
  -3   6   4      373.95      371.64      7.56 o
  -2   6   4        0.04       -1.52      1.52 o
  -1   6   4      463.90      491.01      9.53 o
   0   6   4      349.17      379.55      7.62 o
   1   6   4      386.10      356.53      7.54 o
   2   6   4        5.77        6.95      1.90 o
   3   6   4       34.71       38.27      3.08 o
   4   6   4        1.43        1.82      1.83 o
   5   6   4       24.57       27.38      3.28 o
   6   6   4       44.79       42.71      4.40 o
   7   6   4      116.05       97.33      6.10 o
   8   6   4        9.00       10.07      3.43 o
  -8   7   4       87.86       88.04      6.52 o
  -7   7   4        1.04       -3.15      3.15 o
  -6   7   4        0.74       -0.29      4.44 o
  -5   7   4       47.94       45.77      4.51 o
  -4   7   4       55.18       57.22      3.63 o
  -3   7   4        0.00       -1.01      2.02 o
  -2   7   4       65.94       59.67      4.31 o
  -1   7   4       44.53       39.23      3.21 o
   0   7   4      103.22       94.50      5.04 o
   1   7   4      124.21      125.79      6.40 o
   2   7   4      539.40      560.14     10.31 o
   3   7   4       77.13       67.00      4.11 o
   4   7   4       51.13       42.92      4.00 o
   5   7   4      142.82      150.30      9.68 o
   6   7   4        7.28        9.28      3.97 o
   7   7   4        4.75        2.38      4.27 o
   8   7   4       24.53       20.40      4.36 o
  -7   8   4       42.58       42.52      8.52 o
  -6   8   4       25.41       27.42      5.14 o
  -5   8   4       10.01        8.03      4.03 o
  -4   8   4        1.22       -2.61      2.61 o
  -3   8   4        1.61        0.77      2.62 o
  -2   8   4       28.33       32.10      3.82 o
  -1   8   4      217.29      226.69      7.04 o
   0   8   4      271.68      288.26      7.89 o
   1   8   4       50.08       53.78      4.11 o
   2   8   4      397.16      375.33     10.93 o
   3   8   4       22.73       16.36      3.69 o
   4   8   4       46.56       46.77      4.95 o
   5   8   4      114.36      115.67      6.71 o
   6   8   4        0.12        2.17      3.84 o
   7   8   4        0.49        1.40      4.35 o
  -6   9   4       82.63       79.20      8.69 o
  -5   9   4       93.98       86.65      7.31 o
  -4   9   4       30.52       22.68      4.90 o
  -3   9   4       15.24       16.30      4.44 o
  -2   9   4       24.88       30.18      5.19 o
  -1   9   4       77.68       81.94      6.15 o
   0   9   4      241.52      225.28     10.14 o
   1   9   4      285.49      305.73     10.42 o
   2   9   4      175.10      176.90      9.22 o
   3   9   4       75.47       64.24      6.62 o
   4   9   4       52.41       57.58      6.32 o
   5   9   4       22.13       25.21      8.57 o
   6   9   4       19.57       11.56      5.38 o
  -5  10   4        0.03        6.46      5.46 o
  -4  10   4        0.00        1.96      4.23 o
  -3  10   4        2.19        1.14      4.84 o
  -2  10   4        6.80        3.99      5.03 o
  -1  10   4       66.62       88.92     20.13 o
   0  10   4      139.79      154.47     12.69 o
   1  10   4       62.87       54.79     10.93 o
   2  10   4      206.63      171.43     14.51 o
   3  10   4      191.10      186.61     10.06 o
   4  10   4       54.34       62.53      6.93 o
   5  10   4       69.52       77.25      8.94 o
  -3  11   4       15.26       19.92      6.15 o
  -2  11   4        0.45        1.11      5.03 o
  -1  11   4        1.28       -4.71      4.71 o
   0  11   4       24.99        8.70      7.03 o
   1  11   4       29.52       35.77      7.20 o
   2  11   4       14.13        6.32      5.18 o
   3  11   4       70.45       57.58      8.25 o
  -9   0   5      213.83      190.26      9.35 o
  -7   0   5     1299.04     1324.96     26.93 o
  -5   0   5      728.22      769.12     12.45 o
  -3   0   5      157.34      156.55      3.96 o
  -1   0   5    10872.23     9999.27    135.72 o
   1   0   5     2799.33     2401.20     34.09 o
   3   0   5     4393.87     4512.71     69.56 o
   5   0   5        5.13        5.57      3.50 o
   7   0   5      875.74      920.05     51.92 o
   9   0   5       78.02       66.85      8.69 o
 -10   1   5        0.10       -1.09      2.51 o
  -9   1   5      117.60      124.41     11.37 o
  -8   1   5      195.09      188.70      7.50 o
  -7   1   5       43.61       41.57      2.63 o
  -6   1   5        2.03        2.62      1.18 o
  -5   1   5       27.93       27.39      1.61 o
  -4   1   5       88.04       90.37      2.69 o
  -3   1   5      155.97      168.51      3.00 o
  -2   1   5      361.70      361.31      6.95 o
  -1   1   5      970.62      886.88     10.02 o
   0   1   5       53.46       31.94      1.26 o
   1   1   5      134.35      143.12      2.55 o
   2   1   5        5.85        4.78      0.89 o
   3   1   5        3.71        6.30      1.28 o
   4   1   5      261.23      248.67      4.81 o
   5   1   5        2.98        8.10      2.53 o
   6   1   5        0.01        1.02      1.60 o
   7   1   5      382.50      404.88      9.85 o
   8   1   5        0.16       -1.88      2.03 o
   9   1   5       54.36       46.03      3.29 o
 -10   2   5       25.71       25.73      3.48 o
  -9   2   5      138.18      136.71      6.25 o
  -8   2   5        1.54        3.59      2.27 o
  -7   2   5       88.50       89.27      2.88 o
  -6   2   5      592.70      612.60      9.53 o
  -5   2   5      323.29      347.63      5.42 o
  -4   2   5       45.23       46.40      2.11 o
  -3   2   5      492.05      444.36      6.05 o
  -2   2   5      161.01      148.69      3.17 o
  -1   2   5     1292.41     1208.19     12.73 o
   0   2   5     1900.87     1777.27     16.43 o
   1   2   5      173.08      181.89      3.38 o
   2   2   5      107.84      119.10      2.65 o
   3   2   5      193.06      171.20      3.63 o
   4   2   5     1720.84     1587.03     21.27 o
   5   2   5     1128.31     1136.80     18.21 o
   6   2   5       27.04       18.56      1.84 o
   7   2   5       51.18       41.85      3.13 o
   8   2   5       82.87       96.84      5.35 o
   9   2   5       37.40       30.00      2.95 o
  -9   3   5        3.45        3.02      3.29 o
  -8   3   5       18.67       12.57      2.61 o
  -7   3   5       68.18       77.32      3.27 o
  -6   3   5       16.53       17.04      1.89 o
  -5   3   5        0.30        1.32      1.12 o
  -4   3   5       11.84       13.43      1.43 o
  -3   3   5     1589.02     1703.48     18.46 o
  -2   3   5      139.75      148.94      3.56 o
  -1   3   5       27.11       21.20      1.26 o
   0   3   5       26.51       19.20      1.27 o
   1   3   5      617.06      625.60      8.55 o
   2   3   5       49.37       65.17      2.62 o
   3   3   5      472.35      465.31      7.81 o
   4   3   5      543.70      535.45     10.52 o
   5   3   5      638.27      606.64     11.61 o
   6   3   5      362.96      355.65      7.34 o
   7   3   5      232.73      216.59      5.46 o
   8   3   5       53.23       57.64      3.91 o
   9   3   5       49.72       46.21      3.66 o
  -9   4   5       25.69       23.79      3.04 o
  -8   4   5      106.12      119.96      5.32 o
  -7   4   5       22.26       21.25      2.53 o
  -6   4   5        8.45        6.90      1.55 o
  -5   4   5        4.16        4.52      1.31 o
  -4   4   5       57.19       53.35      2.39 o
  -3   4   5      776.57      835.77     11.20 o
  -2   4   5      218.97      223.09      4.39 o
  -1   4   5       55.57       73.29      2.47 o
   0   4   5       38.59       25.97      1.81 o
   1   4   5        3.24        0.14      0.94 o
   2   4   5      742.50      686.06      9.55 o
   3   4   5      592.91      608.03     10.05 o
   4   4   5      239.06      224.46      5.87 o
   5   4   5       29.97       30.99      2.64 o
   6   4   5       73.28       72.09      3.34 o
   7   4   5       73.77       79.28      4.28 o
   8   4   5        8.16       11.19      2.56 o
   9   4   5        1.51        6.52      2.71 o
  -9   5   5       62.59       71.03      5.07 o
  -8   5   5       25.78       25.54      3.40 o
  -7   5   5      639.10      660.99     24.77 o
  -6   5   5       40.10       44.62      2.72 o
  -5   5   5        1.51        0.34      1.53 o
  -4   5   5        1.23        0.81      1.46 o
  -3   5   5      730.39      770.46     11.50 o
  -2   5   5      505.15      512.26      7.83 o
  -1   5   5       48.26       53.22      2.56 o
   0   5   5      426.16      411.03      7.14 o
   1   5   5        1.87        3.90      1.41 o
   2   5   5      119.12      114.24      3.92 o
   3   5   5      272.73      345.72      7.91 o
   4   5   5       48.57       40.41      2.92 o
   5   5   5       38.70       38.83      2.94 o
   6   5   5      882.02      866.86     15.14 o
   7   5   5       59.16       63.96      6.73 o
   8   5   5       23.72       23.52      3.73 o
  -8   6   5        0.51        3.09      2.90 o
  -7   6   5        1.64        2.75      3.31 o
  -6   6   5       21.34       26.05      3.42 o
  -5   6   5        0.34       -1.22      1.98 o
  -4   6   5      410.47      418.49     10.28 o
  -3   6   5      987.41      995.38     16.04 o
  -2   6   5      765.81      823.82     12.81 o
  -1   6   5       35.10       36.75      2.83 o
   0   6   5       12.75       16.32      1.99 o
   1   6   5      403.70      437.87      9.00 o
   2   6   5     1154.79     1211.45     23.89 o
   3   6   5       20.82       22.75      2.69 o
   4   6   5       28.30       26.07      3.56 o
   5   6   5      316.87      347.23      8.78 o
   6   6   5      149.13      163.08      7.07 o
   7   6   5        2.64        7.07      3.39 o
   8   6   5        7.32        6.21      3.41 o
  -8   7   5       15.71       21.75      4.59 o
  -7   7   5       24.35       27.87      4.83 o
  -6   7   5       55.46       59.93      7.50 o
  -5   7   5       20.29       20.73      3.64 o
  -4   7   5        1.46       -1.23      2.24 o
  -3   7   5      672.64      704.46     18.91 o
  -2   7   5        1.45        5.72      2.16 o
  -1   7   5        1.84        1.39      1.91 o
   0   7   5      127.21      139.83      4.97 o
   1   7   5        3.96        3.62      2.08 o
   2   7   5      300.78      280.51      6.93 o
   3   7   5        2.81        1.35      2.32 o
   4   7   5      102.79      104.41      5.84 o
   5   7   5        8.84       10.78      3.29 o
   6   7   5      316.82      299.90     15.72 o
   7   7   5        3.52        7.39      3.74 o
  -7   8   5       37.16       48.54      8.81 o
  -6   8   5       48.56       46.72      6.97 o
  -5   8   5       10.70        2.78      3.84 o
  -4   8   5        0.28       -1.75      4.20 o
  -3   8   5       90.19       91.95      6.18 o
  -2   8   5       21.08       23.18      3.53 o
  -1   8   5       60.77       66.04      4.40 o
   0   8   5       20.57       20.86      3.14 o
   1   8   5       89.31       94.47      5.08 o
   2   8   5      149.21      142.51      7.06 o
   3   8   5      124.50      109.80      6.44 o
   4   8   5        9.04        7.49      3.44 o
   5   8   5       57.54       62.06      5.59 o
   6   8   5      114.31      124.91     16.25 o
   7   8   5        9.61        3.84      4.89 o
  -6   9   5       12.38        9.94      5.62 o
  -5   9   5       23.51       28.58      5.14 o
  -4   9   5       11.39        3.61      3.91 o
  -3   9   5       89.11       89.85      7.38 o
  -2   9   5       61.87       72.24      6.74 o
  -1   9   5      168.78      175.99      8.26 o
   0   9   5      102.86      103.99      7.40 o
   1   9   5       75.10       79.73      6.13 o
   2   9   5       10.86        3.34      3.71 o
   3   9   5       21.07       22.94      6.70 o
   4   9   5       56.50       51.29      6.09 o
   5   9   5        8.37        3.85      6.62 o
   6   9   5        0.11        2.71      5.35 o
  -5  10   5        0.47       -1.43      5.24 o
  -4  10   5       45.68       44.27      7.12 o
  -3  10   5        3.11        3.59      5.07 o
  -2  10   5       82.46       78.67     14.10 o
  -1  10   5       10.58       10.53      7.92 o
   0  10   5      117.56      117.45      8.27 o
   1  10   5        0.24        3.34      4.56 o
   2  10   5       17.07       14.80      5.48 o
   3  10   5        0.56       -0.25      4.51 o
   4  10   5        0.00        4.80      4.36 o
   5  10   5       14.31       23.73      7.00 o
  -3  11   5       38.92       47.52      7.89 o
  -2  11   5        2.99       -2.16      4.71 o
  -1  11   5        0.32        2.61      4.99 o
   0  11   5       39.45       22.29     21.12 o
   1  11   5        7.57        1.01      7.45 o
   2  11   5        0.37        1.12      5.20 o
   3  11   5       11.35        9.17      6.50 o
 -10   0   6       36.71       28.03      5.01 o
  -8   0   6       17.25       18.80      5.07 o
  -6   0   6      831.53      856.54     13.97 o
  -4   0   6      809.78      817.86     15.27 o
  -2   0   6     7864.71     8385.74    114.50 o
   0   0   6     5177.16     4942.87     62.70 o
   2   0   6     1377.72     1479.33     22.24 o
   4   0   6       65.49       90.31      5.78 o
   6   0   6      140.08      160.50      7.57 o
   8   0   6      158.24      170.29      8.47 o
 -10   1   6        0.45        0.53      2.61 o
  -9   1   6       11.95        9.90      2.94 o
  -8   1   6       68.64       73.08      4.31 o
  -7   1   6        2.07       -0.02      1.25 o
  -6   1   6       91.35       92.03      2.34 o
  -5   1   6       86.15       91.66      2.82 o
  -4   1   6      349.76      370.71      5.66 o
  -3   1   6      329.61      340.27      4.70 o
  -2   1   6     4596.76     4668.60     48.41 o
  -1   1   6       32.03       31.04      1.38 o
   0   1   6     5874.14     5706.39     51.01 o
   1   1   6      233.41      235.25      4.63 o
   2   1   6       27.98       23.85      1.37 o
   3   1   6      513.21      505.28      7.80 o
   4   1   6        9.33       13.58      1.59 o
   5   1   6      155.16      151.55      4.40 o
   6   1   6       84.67       92.14      3.25 o
   7   1   6        6.51        3.96      1.89 o
   8   1   6      334.81      309.16      8.88 o
   9   1   6        4.85        3.40      2.35 o
 -10   2   6        1.21        1.77      2.58 o
  -9   2   6      120.27      129.32      8.42 o
  -8   2   6       85.42       82.97      3.46 o
  -7   2   6       24.23       25.35      2.03 o
  -6   2   6       32.11       33.18      1.84 o
  -5   2   6        6.57        8.46      1.33 o
  -4   2   6      452.85      491.56      7.15 o
  -3   2   6      262.53      246.85      4.04 o
  -2   2   6      395.32      412.74      6.20 o
  -1   2   6       38.27       53.89      1.73 o
   0   2   6       58.82       55.94      1.77 o
   1   2   6       16.88       27.12      1.41 o
   2   2   6        0.82       -0.05      1.00 o
   3   2   6        1.96        4.18      1.28 o
   4   2   6      123.25      108.14      3.28 o
   5   2   6      141.37      146.55      4.38 o
   6   2   6       19.61       21.33      2.03 o
   7   2   6       90.53       92.00      3.17 o
   8   2   6      144.03      125.88      5.37 o
   9   2   6       72.17       67.67      4.18 o
  -9   3   6        3.47        4.18      2.74 o
  -8   3   6      154.57      129.51      5.20 o
  -7   3   6      216.99      204.40      4.91 o
  -6   3   6      301.84      314.54      6.19 o
  -5   3   6      170.75      189.48      4.58 o
  -4   3   6        4.43        4.67      1.16 o
  -3   3   6       47.11       44.59      1.88 o
  -2   3   6      859.79      811.19      9.23 o
  -1   3   6       77.72       77.05      2.28 o
   0   3   6      441.86      445.06      6.48 o
   1   3   6        5.06        3.19      1.07 o
   2   3   6      544.28      507.02      8.45 o
   3   3   6      864.79      807.87     12.07 o
   4   3   6       23.14       17.98      2.05 o
   5   3   6      504.12      492.60     10.29 o
   6   3   6       58.06       54.48      3.15 o
   7   3   6       68.46       57.45      3.48 o
   8   3   6       67.77       72.77      4.52 o
   9   3   6        3.01        5.42      2.71 o
  -9   4   6       32.26       31.60      5.07 o
  -8   4   6       85.19       86.53      5.10 o
  -7   4   6        4.86        2.58      2.32 o
  -6   4   6      223.79      242.47      4.86 o
  -5   4   6      457.98      459.95      7.15 o
  -4   4   6       92.16      117.88      3.39 o
  -3   4   6     1729.68     1770.69     22.08 o
  -2   4   6      258.70      278.80      5.12 o
  -1   4   6      395.92      429.57      6.90 o
   0   4   6      118.51      132.77      3.28 o
   1   4   6       46.38       48.59      3.01 o
   2   4   6      690.32      681.20     13.88 o
   3   4   6      120.38      126.02      4.09 o
   4   4   6      683.32      680.55     13.71 o
   5   4   6      303.20      283.42      6.84 o
   6   4   6      396.32      395.07      7.87 o
   7   4   6       12.85       21.62      3.16 o
   8   4   6        5.19        3.07      3.06 o
   9   4   6       50.55       51.75      4.51 o
  -9   5   6        6.16        3.63      3.23 o
  -8   5   6        9.05        7.72      3.38 o
  -7   5   6       11.43        9.98      2.70 o
  -6   5   6       11.05       12.37      2.19 o
  -5   5   6        7.97        9.19      2.03 o
  -4   5   6      279.89      301.94      7.45 o
  -3   5   6       23.12       29.63      2.36 o
  -2   5   6      597.21      605.33      9.37 o
  -1   5   6        3.41        5.49      1.55 o
   0   5   6      615.14      619.57      9.52 o
   1   5   6       74.41       75.18      4.41 o
   2   5   6       66.51       71.00      3.06 o
   3   5   6       72.10       72.69      3.83 o
   4   5   6        5.92        1.88      1.76 o
   5   5   6        0.58       -0.35      1.98 o
   6   5   6     1378.83     1391.77     21.99 o
   7   5   6      141.54      143.75      6.21 o
   8   5   6       63.84       68.57      4.96 o
  -8   6   6       18.43        9.39      3.36 o
  -7   6   6       37.06       33.25      4.13 o
  -6   6   6       52.05       62.96      4.35 o
  -5   6   6       21.29       21.25      2.68 o
  -4   6   6       54.40       64.10      3.38 o
  -3   6   6       27.12       27.87      2.58 o
  -2   6   6      156.11      163.25      5.07 o
  -1   6   6      345.36      339.28      7.30 o
   0   6   6      383.55      378.58      7.32 o
   1   6   6      607.54      628.31     10.64 o
   2   6   6      147.57      146.51      4.80 o
   3   6   6       22.41       22.12      2.67 o
   4   6   6       45.01       54.90      3.85 o
   5   6   6       99.70      113.75      5.29 o
   6   6   6       53.45       48.19      6.87 o
   7   6   6        6.21        5.93      3.32 o
   8   6   6       39.57       39.06      5.17 o
  -8   7   6       10.71       16.44      3.98 o
  -7   7   6       23.72       21.93      4.54 o
  -6   7   6      103.23      111.88      9.70 o
  -5   7   6       62.75       53.46      4.87 o
  -4   7   6      196.45      205.85      7.12 o
  -3   7   6       18.91       22.91      2.76 o
  -2   7   6       36.01       34.17      3.00 o
  -1   7   6        6.28        6.80      2.27 o
   0   7   6        1.68       -0.10      1.93 o
   1   7   6       53.53       46.88      3.69 o
   2   7   6      176.79      156.20      5.36 o
   3   7   6      409.71      434.34      9.80 o
   4   7   6       11.38        2.14      2.79 o
   5   7   6       38.84       34.64      4.31 o
   6   7   6       21.58       29.35      4.91 o
   7   7   6        3.98        2.12      3.57 o
  -7   8   6        5.10        4.91      5.10 o
  -6   8   6      104.58      109.47      9.35 o
  -5   8   6       31.56       24.46      4.68 o
  -4   8   6       35.88       41.08      5.98 o
  -3   8   6        4.89        8.13      3.68 o
  -2   8   6       60.36       56.54      5.13 o
  -1   8   6      212.18      191.43      7.28 o
   0   8   6        0.07        4.63      2.67 o
   1   8   6      150.67      140.78      6.50 o
   2   8   6       53.89       50.33      4.99 o
   3   8   6       82.41       84.95      6.02 o
   4   8   6        7.74        3.49      3.49 o
   5   8   6      316.25      307.95     13.62 o
   6   8   6        3.45        0.06      4.56 o
   7   8   6       41.45       37.14      6.67 o
  -6   9   6       19.24       23.77      6.70 o
  -5   9   6        4.85        5.73      5.92 o
  -4   9   6      223.48      209.86     10.50 o
  -3   9   6        7.30       10.10      4.21 o
  -2   9   6      166.95      180.44      9.55 o
  -1   9   6      444.24      455.21     14.38 o
   0   9   6       10.33       14.49      4.31 o
   1   9   6       52.87       74.10      5.99 o
   2   9   6       40.83       38.24      5.72 o
   3   9   6       19.11       21.25      4.88 o
   4   9   6      144.39      131.44     10.00 o
   5   9   6        0.97       -2.99      4.42 o
   6   9   6       16.24       14.37      5.85 o
  -5  10   6       18.70       27.55      6.91 o
  -4  10   6        1.50       -0.44      5.42 o
  -3  10   6      178.73      182.68     16.72 o
  -2  10   6        1.86       15.70      6.98 o
  -1  10   6        9.81       14.77      5.60 o
   0  10   6        0.70        3.73      4.01 o
   1  10   6        9.03       10.64      6.25 o
   2  10   6        0.92       -0.45      4.29 o
   3  10   6       26.39       37.36      6.89 o
   4  10   6       11.57       10.68      4.66 o
  -3  11   6        0.02       -5.91      7.37 o
  -2  11   6       66.95       86.53      9.36 o
  -1  11   6       63.71       70.10      8.75 o
   0  11   6        0.79       -0.62      8.79 o
   1  11   6        4.05        1.45      4.75 o
   2  11   6        2.25       -4.19      4.53 o
  -9   0   7        4.12       -0.12      4.61 o
  -7   0   7       86.94       80.69      3.21 o
  -5   0   7     2992.54     3130.71     50.42 o
  -3   0   7      259.78      283.98      8.54 o
  -1   0   7     3916.97     3589.41     49.93 o
   1   0   7       27.24       15.95      2.01 o
   3   0   7     6073.96     6163.10    161.80 o
   5   0   7        3.53        4.92      3.24 o
   7   0   7      151.70      131.99      7.70 o
   9   0   7      133.19      131.09     10.37 o
 -10   1   7        1.24        1.79      2.92 o
  -9   1   7        5.86        8.08      2.95 o
  -8   1   7        0.14       -0.21      2.41 o
  -7   1   7        5.15        5.80      1.56 o
  -6   1   7      449.70      458.97      6.80 o
  -5   1   7      242.65      246.42      5.23 o
  -4   1   7      104.73      119.00      3.31 o
  -3   1   7      649.98      645.51      8.22 o
  -2   1   7      866.66      836.50     10.57 o
  -1   1   7     1577.60     1521.79     15.12 o
   0   1   7     2711.08     2436.41     23.02 o
   1   1   7       20.34       20.50      2.29 o
   2   1   7      485.52      451.96      7.00 o
   3   1   7        0.01       -1.20      1.20 o
   4   1   7        0.31        0.22      1.27 o
   5   1   7       45.38       52.70      2.49 o
   6   1   7       70.33       70.93      4.20 o
   7   1   7       18.00       12.84      2.77 o
   8   1   7       11.93       17.16      2.97 o
   9   1   7        0.41       -2.41      2.41 o
  -9   2   7        3.06        2.17      2.69 o
  -8   2   7       21.12       25.38      2.88 o
  -7   2   7        3.00        2.76      1.90 o
  -6   2   7       60.93       56.27      2.44 o
  -5   2   7       10.63       11.68      1.54 o
  -4   2   7      143.65      160.56      3.78 o
  -3   2   7       13.51       14.70      1.48 o
  -2   2   7     1712.53     1642.54     19.91 o
  -1   2   7     1428.66     1355.47     13.35 o
   0   2   7       98.31      102.66      2.51 o
   1   2   7      249.03      212.72      4.79 o
   2   2   7       29.42       18.81      1.70 o
   3   2   7      821.67      890.52     12.86 o
   4   2   7      270.48      290.56      6.29 o
   5   2   7        2.38        0.77      1.32 o
   6   2   7       60.53       68.36      3.31 o
   7   2   7       64.17       59.49      3.18 o
   8   2   7      109.03      119.57      8.86 o
   9   2   7        6.75        3.10      2.67 o
  -9   3   7      105.32      127.58      5.16 o
  -8   3   7      127.36      118.39      5.59 o
  -7   3   7       35.96       35.27      3.16 o
  -6   3   7       64.97       63.42      2.76 o
  -5   3   7        0.98        1.06      1.33 o
  -4   3   7       80.12       94.12      2.96 o
  -3   3   7     1211.42     1296.78     14.95 o
  -2   3   7      147.82      161.04      3.69 o
  -1   3   7      682.34      674.68      8.98 o
   0   3   7      790.97      769.91     10.57 o
   1   3   7      876.30      885.84     13.19 o
   2   3   7      127.89      152.07      4.20 o
   3   3   7       72.75       68.08      5.00 o
   4   3   7      415.27      465.73      8.96 o
   5   3   7       24.25       16.54      3.46 o
   6   3   7       11.05        5.09      2.39 o
   7   3   7       99.82       92.83      4.72 o
   8   3   7      102.92       98.08      4.34 o
   9   3   7        1.93        3.50      4.78 o
  -9   4   7       78.35       84.64      5.24 o
  -8   4   7      446.39      459.53     11.14 o
  -7   4   7      432.36      422.05     10.27 o
  -6   4   7      370.27      367.16      6.76 o
  -5   4   7       72.19       75.35      3.15 o
  -4   4   7      696.52      740.29     10.10 o
  -3   4   7      104.92      116.75      3.67 o
  -2   4   7      153.62      146.84      4.67 o
  -1   4   7        3.95        4.41      1.21 o
   0   4   7       24.97       29.61      1.91 o
   1   4   7      289.96      308.37      6.64 o
   2   4   7       93.81      103.52      3.59 o
   3   4   7        5.86        4.63      1.65 o
   4   4   7       10.71       11.98      2.37 o
   5   4   7        1.46        3.68      2.22 o
   6   4   7       86.02       88.00      4.36 o
   7   4   7      182.94      171.60      7.45 o
   8   4   7       54.50       57.62      4.11 o
   9   4   7        1.22        2.55      3.56 o
  -9   5   7       32.45       27.32      4.34 o
  -8   5   7       24.12       17.79      3.95 o
  -7   5   7      294.64      315.76      8.68 o
  -6   5   7      222.97      236.80      6.14 o
  -5   5   7      674.74      699.65     10.73 o
  -4   5   7       20.58       20.23      2.19 o
  -3   5   7       82.08       96.06      3.40 o
  -2   5   7       16.11       17.21      2.15 o
  -1   5   7      315.81      326.21      6.09 o
   0   5   7      278.85      309.38      7.51 o
   1   5   7      183.30      167.51      5.74 o
   2   5   7      188.75      196.06      4.82 o
   3   5   7       60.72       56.97      3.88 o
   4   5   7       37.18       44.22      3.13 o
   5   5   7        6.24        4.27      2.22 o
   6   5   7      120.05      110.60      5.86 o
   7   5   7        1.57        1.84      2.93 o
   8   5   7      113.27      120.42     13.57 o
  -8   6   7       56.98       51.42      5.38 o
  -7   6   7       43.89       44.88      4.31 o
  -6   6   7       17.33        9.55      2.63 o
  -5   6   7        0.92       -2.00      2.00 o
  -4   6   7      200.26      223.53      6.38 o
  -3   6   7      149.45      141.56      4.95 o
  -2   6   7      126.71      125.48      4.58 o
  -1   6   7      521.52      522.84      9.61 o
   0   6   7       64.06       78.24      3.57 o
   1   6   7        1.47       -1.27      1.59 o
   2   6   7       13.84       11.81      2.02 o
   3   6   7        5.11        4.09      2.07 o
   4   6   7      101.79      104.53      5.52 o
   5   6   7        1.60        1.21      2.79 o
   6   6   7      117.03      119.61      7.06 o
   7   6   7       12.16       10.58      3.82 o
   8   6   7        4.74        7.42      3.61 o
  -8   7   7       20.49       17.42      9.41 o
  -7   7   7        3.70        3.76      3.33 o
  -6   7   7       22.69       25.48      4.62 o
  -5   7   7       11.46        3.55      2.84 o
  -4   7   7       34.70       37.67      3.98 o
  -3   7   7       77.53       85.44      4.37 o
  -2   7   7        3.06        0.48      1.93 o
  -1   7   7       20.03       15.25      2.46 o
   0   7   7        1.01       -1.06      1.85 o
   1   7   7      176.93      194.47      6.38 o
   2   7   7       49.84       50.09      3.58 o
   3   7   7       15.29       13.28      3.00 o
   4   7   7      433.18      463.14     12.19 o
   5   7   7      203.54      204.46      8.08 o
   6   7   7      117.26      118.24      7.56 o
   7   7   7        3.85        3.11      3.84 o
  -7   8   7        8.96        9.99      5.39 o
  -6   8   7        2.82        6.20      5.09 o
  -5   8   7       34.97       38.23      5.54 o
  -4   8   7       13.93       18.27      4.51 o
  -3   8   7       31.15       28.59      4.86 o
  -2   8   7      261.80      264.86      9.52 o
  -1   8   7      305.42      278.83     11.28 o
   0   8   7      608.63      589.32     13.23 o
   1   8   7        1.76        1.86      2.99 o
   2   8   7      282.23      292.26      9.86 o
   3   8   7       36.59       39.41      6.50 o
   4   8   7      168.23      163.22      8.74 o
   5   8   7        0.53        6.12      4.77 o
   6   8   7        6.11        2.84      4.83 o
  -6   9   7       37.15       37.12      7.17 o
  -5   9   7       70.55       66.11      8.04 o
  -4   9   7       17.38       13.35      5.76 o
  -3   9   7        3.77        0.37      4.10 o
  -2   9   7       14.64       12.97      4.50 o
  -1   9   7      183.32      188.30      9.47 o
   0   9   7       66.42       60.48      6.29 o
   1   9   7      196.93      184.63      9.42 o
   2   9   7       48.67       41.00      7.22 o
   3   9   7      142.65      147.10      8.85 o
   4   9   7       10.40        8.22      4.21 o
   5   9   7       32.30       38.75      8.22 o
  -5  10   7        9.73       15.72      9.64 o
  -4  10   7       22.44       30.13      6.82 o
  -3  10   7        9.71        3.45      4.97 o
  -2  10   7       52.54       61.73      7.96 o
  -1  10   7       18.42        8.69      5.11 o
   0  10   7       38.59       37.18      6.79 o
   1  10   7       25.62       22.69      5.86 o
   2  10   7        2.01        3.82      5.52 o
   3  10   7        0.24       -4.20      4.58 o
   4  10   7        1.64       -5.50      5.50 o
  -2  11   7       10.98        7.08      5.60 o
  -1  11   7       22.39       26.35      8.32 o
   0  11   7       32.66       31.26      8.59 o
   1  11   7       14.49        2.89      7.03 o
   2  11   7        1.16       -2.17      4.78 o
  -8   0   8        3.80        0.70      4.14 o
  -6   0   8        3.84        2.18      1.70 o
  -4   0   8     2013.79     1918.64     36.12 o
  -2   0   8      159.21      159.64      5.51 o
   0   0   8      241.69      288.12      6.16 o
   2   0   8       48.40       50.24      3.23 o
   4   0   8        3.20       10.46      3.90 o
   6   0   8       69.17       68.94      5.61 o
   8   0   8       76.11       85.44      7.05 o
  -9   1   8      160.09      173.25      7.16 o
  -8   1   8       86.55       89.25      4.13 o
  -7   1   8        6.31        4.26      1.34 o
  -6   1   8      147.77      155.65      4.15 o
  -5   1   8       19.12       22.74      1.86 o
  -4   1   8      190.54      213.66      4.72 o
  -3   1   8      183.53      198.50      3.92 o
  -2   1   8      362.81      313.24      5.75 o
  -1   1   8     1951.34     1883.32     18.53 o
   0   1   8      439.60      460.03      6.28 o
   1   1   8      219.91      217.61      4.85 o
   2   1   8      609.25      638.57      9.34 o
   3   1   8       48.33       33.89      2.63 o
   4   1   8      196.24      217.18      5.39 o
   5   1   8       33.48       28.52      2.26 o
   6   1   8        0.45       -0.60      2.16 o
   7   1   8        0.22        0.84      2.37 o
   8   1   8       56.09       64.16      4.08 o
   9   1   8        0.41        1.10      2.58 o
  -9   2   8       75.51       70.34      5.27 o
  -8   2   8       91.35       86.91      4.50 o
  -7   2   8      164.84      163.72      3.60 o
  -6   2   8      228.65      217.49      4.70 o
  -5   2   8      103.81      117.09      3.49 o
  -4   2   8      631.90      670.02      9.43 o
  -3   2   8       66.19       64.62      2.42 o
  -2   2   8      268.98      258.07      4.70 o
  -1   2   8     1573.59     1562.88     16.65 o
   0   2   8        0.95       -1.02      1.02 o
   1   2   8     1188.53     1137.89     16.00 o
   2   2   8      690.17      665.23     10.45 o
   3   2   8     1249.95     1275.51     17.63 o
   4   2   8       59.34       56.89      3.04 o
   5   2   8        5.79        6.49      1.74 o
   6   2   8       11.98       12.47      2.29 o
   7   2   8      218.70      219.45      5.70 o
   8   2   8       20.14       22.22      3.39 o
   9   2   8        0.00        0.07      2.75 o
  -9   3   8       36.52       33.21      3.50 o
  -8   3   8        0.68        3.81      2.69 o
  -7   3   8        3.44        1.27      1.84 o
  -6   3   8      143.50      149.10      5.43 o
  -5   3   8      147.74      146.15      4.04 o
  -4   3   8        9.93       12.36      1.60 o
  -3   3   8      307.39      318.84      5.63 o
  -2   3   8        3.47        1.77      1.19 o
  -1   3   8     2021.72     1993.26     23.11 o
   0   3   8      383.15      418.68      6.98 o
   1   3   8     1922.57     1959.28     24.14 o
   2   3   8      300.89      305.82      6.04 o
   3   3   8       45.28       50.06      2.66 o
   4   3   8      354.27      355.03      7.80 o
   5   3   8       20.04       16.04      2.25 o
   6   3   8      341.09      312.67      8.36 o
   7   3   8      306.49      314.29     13.28 o
   8   3   8       29.41       26.31      3.15 o
   9   3   8        3.18       -0.41      2.90 o
  -9   4   8        0.46        0.02      2.94 o
  -8   4   8      114.67      114.77      6.41 o
  -7   4   8       21.01       14.20      2.49 o
  -6   4   8      112.99       98.32      4.07 o
  -5   4   8       14.42        8.54      1.92 o
  -4   4   8      409.93      414.81      7.34 o
  -3   4   8      510.99      508.52      7.87 o
  -2   4   8       26.50       29.64      2.25 o
  -1   4   8       98.74      131.67      3.69 o
   0   4   8      420.19      427.64      7.81 o
   1   4   8       25.85       22.45      3.50 o
   2   4   8     1290.19     1412.40     18.71 o
   3   4   8       54.11       59.91      4.36 o
   4   4   8       50.24       48.74      3.33 o
   5   4   8        2.56        1.46      2.25 o
   6   4   8      546.34      541.70     15.87 o
   7   4   8       39.80       30.14      3.63 o
   8   4   8        3.48        1.71      2.72 o
  -8   5   8        0.41        1.93      3.29 o
  -7   5   8       27.53       32.22      4.16 o
  -6   5   8       24.21       21.40      2.97 o
  -5   5   8      256.67      269.50      6.72 o
  -4   5   8      137.04      140.97      4.65 o
  -3   5   8        2.60        2.66      1.51 o
  -2   5   8      885.85      908.51     13.71 o
  -1   5   8        7.02        4.74      1.59 o
   0   5   8     1221.56     1214.59     15.23 o
   1   5   8       64.23       72.72      3.29 o
   2   5   8       27.28       24.12      2.28 o
   3   5   8        3.40        1.51      1.65 o
   4   5   8      350.62      359.45      9.65 o
   5   5   8       33.89       45.03      3.72 o
   6   5   8      267.43      273.43      8.76 o
   7   5   8       11.62       11.25      4.41 o
   8   5   8      157.78      155.01     12.13 o
  -8   6   8        4.08       12.19      4.23 o
  -7   6   8       70.47       74.89      6.76 o
  -6   6   8      145.72      133.03      5.58 o
  -5   6   8      218.29      237.12      6.99 o
  -4   6   8      556.97      589.36     10.87 o
  -3   6   8       87.90       81.78      3.82 o
  -2   6   8        0.42       -0.33      1.57 o
  -1   6   8      312.49      306.60      6.71 o
   0   6   8       27.76       27.52      2.70 o
   1   6   8       35.28       38.88      3.03 o
   2   6   8       19.49       25.25      2.48 o
   3   6   8        0.31       -1.80      1.80 o
   4   6   8        5.34        3.63      2.50 o
   5   6   8        0.38        2.07      2.68 o
   6   6   8        2.48        1.26      3.45 o
   7   6   8       10.55       14.46      4.01 o
   8   6   8        1.64        3.04      4.80 o
  -7   7   8       12.33       14.65      5.51 o
  -6   7   8       36.29       36.44      4.38 o
  -5   7   8        0.29       -1.07      2.48 o
  -4   7   8       33.68       33.80      3.99 o
  -3   7   8      158.91      158.95      7.64 o
  -2   7   8        1.07       -2.09      2.09 o
  -1   7   8        0.11       -1.20      1.86 o
   0   7   8      128.05      119.96      4.96 o
   1   7   8      280.23      282.50      8.91 o
   2   7   8       12.54        3.05      2.45 o
   3   7   8      370.24      364.43     12.51 o
   4   7   8       18.18        9.15      3.46 o
   5   7   8       35.15       34.70      4.51 o
   6   7   8        5.04        8.85      4.07 o
   7   7   8       37.07       32.89      5.31 o
  -7   8   8        1.10        0.32      4.89 o
  -6   8   8        0.51       -0.16      4.66 o
  -5   8   8        4.99        4.62      3.76 o
  -4   8   8       35.42       29.64      4.50 o
  -3   8   8        7.96        2.94      3.11 o
  -2   8   8       72.78       71.98      5.94 o
  -1   8   8       40.55       40.93      4.31 o
   0   8   8      130.86      122.17      6.25 o
   1   8   8      542.23      551.70     14.08 o
   2   8   8      159.45      156.88      8.67 o
   3   8   8        0.62        3.61      3.64 o
   4   8   8      128.59      123.39      8.00 o
   5   8   8        1.08       -4.12      4.39 o
   6   8   8        0.02        1.96      6.20 o
  -6   9   8        6.78        4.48      5.48 o
  -5   9   8       33.98       39.65      5.99 o
  -4   9   8      181.80      192.47     10.27 o
  -3   9   8       33.42       25.62      5.98 o
  -2   9   8       39.25       33.76      6.31 o
  -1   9   8       30.62       30.33      5.33 o
   0   9   8        1.54       -1.76      3.54 o
   1   9   8        2.20        3.94      4.46 o
   2   9   8        0.83       -0.31      3.69 o
   3   9   8        0.02       -2.42      6.31 o
   4   9   8       15.40       10.74      5.58 o
   5   9   8       11.86       16.53      6.22 o
  -4  10   8        1.70       17.30      5.88 o
  -3  10   8        3.05        7.24      5.39 o
  -2  10   8        0.04       -2.88      4.42 o
  -1  10   8      186.22      190.17     16.41 o
   0  10   8        2.69       -4.21      4.21 o
   1  10   8        6.00        3.42      4.81 o
   2  10   8        0.78       -0.45      4.53 o
   3  10   8        6.43       -1.07      4.51 o
   4  10   8        0.01        4.28      6.70 o
  -2  11   8       37.50       26.23      6.91 o
  -1  11   8        1.53        0.13      5.62 o
   0  11   8       63.19       61.01     10.58 o
   1  11   8       13.77       15.10      6.24 o
  -9   0   9       67.22       58.78      6.98 o
  -7   0   9       34.83       32.46      3.01 o
  -5   0   9      158.48      185.64      7.49 o
  -3   0   9      467.66      648.08     12.30 o
  -1   0   9    13335.10    13388.13    182.49 o
   1   0   9      483.77      532.93     11.87 o
   3   0   9        9.17       15.78      3.12 o
   5   0   9       17.50       20.97      3.15 o
   7   0   9      128.27      118.31      8.16 o
   9   0   9        0.51       -2.16      3.84 o
  -9   1   9       51.28       53.29      4.82 o
  -8   1   9       38.63       37.07      3.55 o
  -7   1   9      313.87      308.77      6.16 o
  -6   1   9       26.42       31.00      2.22 o
  -5   1   9       29.36       30.96      2.29 o
  -4   1   9       14.67       19.73      1.95 o
  -3   1   9     1358.59     1419.23     18.52 o
  -2   1   9      444.52      495.36      7.94 o
  -1   1   9      598.09      645.12      8.72 o
   0   1   9       37.31       44.50      2.10 o
   1   1   9      186.72      176.34      4.59 o
   2   1   9       73.38       82.72      3.00 o
   3   1   9       48.38       54.53      2.76 o
   4   1   9        3.77        3.95      1.64 o
   5   1   9       20.31       20.49      2.28 o
   6   1   9       19.79       20.65      2.65 o
   7   1   9       21.65       17.78      2.54 o
   8   1   9       21.28       16.12      2.99 o
   9   1   9       10.54       -0.27      4.01 o
  -9   2   9        8.12        5.40      2.49 o
  -8   2   9        7.44        5.38      2.68 o
  -7   2   9      101.91       97.12      3.65 o
  -6   2   9        9.87        7.67      1.69 o
  -5   2   9      154.64      137.43      3.90 o
  -4   2   9        2.19        1.95      1.27 o
  -3   2   9      459.18      454.98      7.36 o
  -2   2   9      362.27      397.81      6.68 o
  -1   2   9     2684.62     2807.48     31.23 o
   0   2   9      343.21      350.91      6.59 o
   1   2   9      818.78      872.08     13.25 o
   2   2   9     1177.40     1174.84     16.68 o
   3   2   9       41.86       43.48      2.67 o
   4   2   9       15.94       14.52      2.20 o
   5   2   9        0.52        0.59      1.68 o
   6   2   9       56.88       54.38      2.81 o
   7   2   9        1.95        3.44      2.14 o
   8   2   9        8.69       10.35      3.45 o
   9   2   9       23.14       26.60      3.92 o
  -9   3   9       13.55       10.53      4.41 o
  -8   3   9       96.32      104.31      5.46 o
  -7   3   9      242.00      253.74      6.46 o
  -6   3   9       56.60       64.40      3.07 o
  -5   3   9        2.79        2.11      1.59 o
  -4   3   9        0.59        2.17      1.34 o
  -3   3   9        4.19        3.60      1.61 o
  -2   3   9      122.93      143.89      4.56 o
  -1   3   9     2000.09     2084.70     24.31 o
   0   3   9       77.77       89.38      3.03 o
   1   3   9      226.58      221.91      5.24 o
   2   3   9       33.89       32.09      2.28 o
   3   3   9        0.21       -1.38      1.38 o
   4   3   9      533.67      526.57     11.48 o
   5   3   9       83.48       85.39      3.96 o
   6   3   9        0.47        0.14      2.43 o
   7   3   9        0.46       -0.81      2.38 o
   8   3   9       18.51       21.88      3.16 o
  -9   4   9        0.73        0.97      3.23 o
  -8   4   9        0.06        3.29      3.42 o
  -7   4   9        4.00       -0.06      2.52 o
  -6   4   9       23.72       20.51      2.63 o
  -5   4   9       17.00       25.30      2.62 o
  -4   4   9        0.05        1.19      1.49 o
  -3   4   9       11.94       18.76      2.00 o
  -2   4   9      984.81     1070.80     15.24 o
  -1   4   9        6.74        5.92      1.70 o
   0   4   9        0.34        0.16      1.34 o
   1   4   9      891.78      959.55     14.03 o
   2   4   9       78.61       77.64      3.47 o
   3   4   9      154.09      172.71      5.63 o
   4   4   9      178.06      180.27      5.88 o
   5   4   9       84.89       91.08      4.38 o
   6   4   9       59.90       71.98      4.92 o
   7   4   9        3.04        3.57      2.65 o
   8   4   9        1.70        2.89      3.18 o
  -8   5   9       54.15       64.54      5.76 o
  -7   5   9      131.53      110.76      7.03 o
  -6   5   9      179.21      184.36      6.75 o
  -5   5   9      376.90      355.31      7.81 o
  -4   5   9      470.21      461.47      8.43 o
  -3   5   9      136.72      126.92      4.32 o
  -2   5   9      223.07      209.82      6.13 o
  -1   5   9      259.37      251.38      6.15 o
   0   5   9       36.38       41.04      2.81 o
   1   5   9      224.97      231.32      5.96 o
   2   5   9       75.71       85.84      3.86 o
   3   5   9        9.86        5.92      2.06 o
   4   5   9      107.81      116.25      5.24 o
   5   5   9      120.18      124.48      5.46 o
   6   5   9      202.86      205.67      8.80 o
   7   5   9       23.89       16.31      3.92 o
   8   5   9        3.10       -1.46      3.20 o
  -8   6   9       60.26       60.71      6.35 o
  -7   6   9       42.45       42.18      4.86 o
  -6   6   9        7.31        5.51      2.89 o
  -5   6   9      268.63      278.86      8.45 o
  -4   6   9       58.72       50.61      3.47 o
  -3   6   9       14.15       17.06      2.32 o
  -2   6   9       70.66       75.66      3.75 o
  -1   6   9       61.72       53.03      3.31 o
   0   6   9      482.92      489.00     10.78 o
   1   6   9      444.55      409.48      8.54 o
   2   6   9       37.24       42.51      3.01 o
   3   6   9      115.77      116.44      4.73 o
   4   6   9      117.30      121.41      6.25 o
   5   6   9       50.03       62.66      4.98 o
   6   6   9       45.11       38.65      6.27 o
   7   6   9        4.65        0.47      3.62 o
  -7   7   9        0.14       -0.70      4.11 o
  -6   7   9      201.08      207.40     10.10 o
  -5   7   9       83.39       86.03      6.17 o
  -4   7   9       11.99        9.58      2.90 o
  -3   7   9       96.24       87.02      7.62 o
  -2   7   9       36.78       37.16      3.26 o
  -1   7   9       11.26       13.02      2.40 o
   0   7   9        2.92        8.85      2.39 o
   1   7   9       17.33       26.29      3.08 o
   2   7   9        0.02       -2.10      2.10 o
   3   7   9       31.03       18.49      3.88 o
   4   7   9        1.16        3.53      3.30 o
   5   7   9      182.57      190.83      8.76 o
   6   7   9      188.88      182.67     11.27 o
   7   7   9       24.07       17.48      5.33 o
  -6   8   9       25.85       23.12      6.24 o
  -5   8   9       19.61        5.60      3.56 o
  -4   8   9        3.12        3.13      3.43 o
  -3   8   9       26.82       23.24      4.35 o
  -2   8   9      396.14      417.19     11.19 o
  -1   8   9       30.28       29.54      4.05 o
   0   8   9       14.59        9.96      3.26 o
   1   8   9       26.20       22.92      4.15 o
   2   8   9       28.49       20.98      4.68 o
   3   8   9       27.77       17.60      4.29 o
   4   8   9       12.32        4.31      5.59 o
   5   8   9        1.30       -4.94      5.15 o
   6   8   9        0.25        0.17      4.84 o
  -5   9   9       10.03       10.29      5.72 o
  -4   9   9       25.27       40.85      6.09 o
  -3   9   9       10.43        9.92      5.00 o
  -2   9   9       71.77       69.08      8.07 o
  -1   9   9      137.11      138.13      9.79 o
   0   9   9        2.51       -1.28      3.45 o
   1   9   9        1.52       -2.21      4.10 o
   2   9   9        5.19        2.26      3.72 o
   3   9   9        0.51       -0.59      4.39 o
   4   9   9        1.19        1.51      4.24 o
   5   9   9       15.13       16.71      6.26 o
  -4  10   9       22.18       18.30      7.20 o
  -3  10   9       16.50        9.11      5.45 o
  -2  10   9        4.95       -1.52      4.76 o
  -1  10   9       69.90       70.26      8.50 o
   0  10   9        0.20       -2.63      4.25 o
   1  10   9        3.33        2.34      4.72 o
   2  10   9       16.50       22.29      6.03 o
   3  10   9        0.29       -4.18      4.18 o
  -1  11   9       50.53       53.48     18.01 o
   0  11   9       24.97       30.06      8.44 o
  -8   0  10      107.15      106.03      6.11 o
  -6   0  10        4.86        4.05      2.52 o
  -4   0  10      187.28      220.14      7.30 o
  -2   0  10       66.39       84.36      4.05 o
   0   0  10       78.70       63.99      3.60 o
   2   0  10       10.23       18.73      2.73 o
   4   0  10       94.41       94.01      7.61 o
   6   0  10       11.23       11.61      3.05 o
   8   0  10       57.35       68.77     12.41 o
  -9   1  10       72.85       81.81      5.83 o
  -8   1  10       78.19       80.37      3.87 o
  -7   1  10       75.07       75.91      3.51 o
  -6   1  10      222.98      217.80      5.08 o
  -5   1  10       70.96       80.05      3.39 o
  -4   1  10       70.38       66.64      2.86 o
  -3   1  10      340.72      328.85      6.24 o
  -2   1  10       55.18       94.31      3.19 o
  -1   1  10        3.26       -0.87      1.60 o
   0   1  10      628.87      693.77      9.94 o
   1   1  10       89.14       84.95      3.24 o
   2   1  10       58.80       63.32      3.06 o
   3   1  10      380.19      392.98      7.70 o
   4   1  10      261.37      263.82      6.65 o
   5   1  10        1.96        3.57      1.86 o
   6   1  10       27.76       27.06      2.62 o
   7   1  10        1.17        1.85      2.23 o
   8   1  10       49.48       45.41      4.59 o
   9   1  10        0.01        3.12      2.96 o
  -9   2  10        5.04        3.70      2.69 o
  -8   2  10      170.69      184.93      6.91 o
  -7   2  10      294.99      297.21      7.25 o
  -6   2  10      305.63      307.44      6.23 o
  -5   2  10        0.14        0.88      1.47 o
  -4   2  10        1.17        2.78      1.39 o
  -3   2  10     2486.12     2487.77     28.27 o
  -2   2  10      505.97      446.81      7.92 o
  -1   2  10      892.64      893.96     12.19 o
   0   2  10        0.95        0.50      1.25 o
   1   2  10       17.54       20.16      2.08 o
   2   2  10      222.45      253.37      6.00 o
   3   2  10       20.51       18.40      2.42 o
   4   2  10        2.04        2.92      1.96 o
   5   2  10       45.64       39.60      3.06 o
   6   2  10       48.25       46.23      3.14 o
   7   2  10       59.62       57.60      3.93 o
   8   2  10        0.10        5.59      2.25 o
  -9   3  10       61.99       75.23      5.50 o
  -8   3  10       49.28       47.87      4.53 o
  -7   3  10       26.31       22.57      3.29 o
  -6   3  10      121.45      123.33      4.17 o
  -5   3  10       23.69       27.02      2.45 o
  -4   3  10       70.24       80.82      3.33 o
  -3   3  10       55.64       62.78      3.01 o
  -2   3  10        7.59        3.37      1.61 o
  -1   3  10        7.47        5.01      1.40 o
   0   3  10      897.89      937.03     12.26 o
   1   3  10       57.26       71.05      3.14 o
   2   3  10      589.20      607.19      9.45 o
   3   3  10       56.00       57.58      3.16 o
   4   3  10       71.73       83.68      3.93 o
   5   3  10       17.37       13.89      2.32 o
   6   3  10       13.48        9.30      2.41 o
   7   3  10        0.14        2.30      2.64 o
   8   3  10        0.97        0.00      2.65 o
  -9   4  10        2.54        2.41      6.64 o
  -8   4  10       41.75       49.31      5.31 o
  -7   4  10        8.36        7.71      3.07 o
  -6   4  10      341.80      344.96      8.31 o
  -5   4  10      249.86      246.87      6.26 o
  -4   4  10        0.19        0.02      1.58 o
  -3   4  10       22.78       30.73      2.46 o
  -2   4  10      990.45     1030.54     16.12 o
  -1   4  10       20.07       22.63      2.47 o
   0   4  10       26.80       31.27      2.55 o
   1   4  10      167.05      181.80      5.15 o
   2   4  10      133.97      136.06      4.53 o
   3   4  10       75.24       85.96      4.35 o
   4   4  10       68.98       68.57      4.19 o
   5   4  10       87.38       81.20      4.48 o
   6   4  10      260.35      284.32      9.00 o
   7   4  10        7.21        8.77      3.33 o
   8   4  10       66.82       55.61      5.06 o
  -8   5  10       26.87       35.26      6.80 o
  -7   5  10      563.26      595.45     15.07 o
  -6   5  10      222.92      230.29      9.09 o
  -5   5  10        1.11        0.81      2.36 o
  -4   5  10       77.81       94.62      4.06 o
  -3   5  10       96.56      101.99      4.02 o
  -2   5  10        0.92        0.36      1.62 o
  -1   5  10       52.31       56.62      3.40 o
   0   5  10      321.14      333.14      7.93 o
   1   5  10       86.66       96.03      4.17 o
   2   5  10        4.83        3.32      1.83 o
   3   5  10        3.33        3.40      2.07 o
   4   5  10       89.26      101.41      5.37 o
   5   5  10       49.99       56.96      5.04 o
   6   5  10       95.77       98.29      6.51 o
   7   5  10       44.53       47.92      5.14 o
   8   5  10       12.62       18.33      4.21 o
  -8   6  10       17.48       13.83      6.25 o
  -7   6  10       41.34       47.02      6.00 o
  -6   6  10        0.55        0.61      2.67 o
  -5   6  10      283.41      273.08      8.54 o
  -4   6  10      378.66      351.75      9.57 o
  -3   6  10       26.83       24.58      2.74 o
  -2   6  10        0.58        0.30      1.87 o
  -1   6  10       66.26       74.30      4.02 o
   0   6  10      296.24      273.99      8.53 o
   1   6  10        0.56        1.97      2.04 o
   2   6  10        0.07        0.10      1.76 o
   3   6  10       99.82      109.66      5.46 o
   4   6  10       87.06       92.76      5.12 o
   5   6  10      129.11      136.06      7.32 o
   6   6  10      140.97      138.19      9.26 o
   7   6  10       64.29       73.37      6.41 o
  -7   7  10       75.35       72.08      7.17 o
  -6   7  10        2.51       -1.31      4.00 o
  -5   7  10      171.02      155.42      7.91 o
  -4   7  10      146.77      145.62     10.99 o
  -3   7  10     1001.57      960.06     20.17 o
  -2   7  10      662.60      675.42     14.41 o
  -1   7  10        3.87        2.30      2.50 o
   0   7  10      189.33      200.12      6.87 o
   1   7  10      133.16      114.21      5.98 o
   2   7  10      444.77      441.16     12.89 o
   3   7  10      242.62      232.37      8.54 o
   4   7  10       15.40       14.12      4.25 o
   5   7  10       62.79       59.57      7.30 o
   6   7  10        0.15        7.84      4.88 o
  -6   8  10       94.69      107.81      8.40 o
  -5   8  10        0.65       -1.96      3.24 o
  -4   8  10       14.87        9.91      3.82 o
  -3   8  10       33.08       26.76      4.60 o
  -2   8  10       93.84       88.38      6.44 o
  -1   8  10       87.60       79.17      6.06 o
   0   8  10      244.17      246.93      9.38 o
   1   8  10        7.54       12.58      3.25 o
   2   8  10        6.00       -2.08      3.28 o
   3   8  10        0.78       -2.62      3.32 o
   4   8  10       33.78       38.91     10.26 o
   5   8  10       39.67       48.70      8.05 o
   6   8  10        1.12        3.24      4.79 o
  -5   9  10        2.01        6.28      7.30 o
  -4   9  10        6.37        4.65      3.82 o
  -3   9  10       25.58       30.91      5.72 o
  -2   9  10       69.00       85.30      7.61 o
  -1   9  10       12.38       16.58      5.32 o
   0   9  10       27.01       17.66      4.76 o
   1   9  10       11.58       12.35      5.51 o
   2   9  10        7.98       14.62      5.27 o
   3   9  10       66.34       73.48      7.27 o
   4   9  10       77.84       72.46      8.64 o
  -3  10  10       87.42       93.76     14.79 o
  -2  10  10       37.83       43.82      8.19 o
  -1  10  10       24.13       23.41      6.14 o
   0  10  10        0.00       -6.59      9.37 o
   1  10  10       32.75       38.94      8.97 o
   2  10  10       10.59        5.47      5.28 o
   3  10  10        4.49        4.51      5.37 o
  -9   0  11      126.72      136.40     10.43 o
  -7   0  11      490.55      453.38     12.12 o
  -5   0  11      133.68      141.98      6.38 o
  -3   0  11       50.50       43.80      4.32 o
  -1   0  11     2385.21     2564.16     59.86 o
   1   0  11      738.03      858.23     17.84 o
   3   0  11     1168.57     1339.12     33.64 o
   5   0  11       73.68       69.92      5.44 o
   7   0  11        0.01       -1.10      2.59 o
  -9   1  11       10.07       11.18      3.53 o
  -8   1  11       81.81       83.02      4.30 o
  -7   1  11      210.41      207.42      6.15 o
  -6   1  11      112.08      102.67      4.07 o
  -5   1  11      101.13      110.50      4.06 o
  -4   1  11       53.18       72.40      3.27 o
  -3   1  11        0.01       -1.09      1.23 o
  -2   1  11       13.45       11.94      1.83 o
  -1   1  11      395.99      386.39      7.30 o
   0   1  11        6.25        6.05      1.62 o
   1   1  11       11.34        5.93      1.61 o
   2   1  11      460.64      468.32      8.78 o
   3   1  11      476.17      614.53     29.74 o
   4   1  11      258.40      260.18      6.93 o
   5   1  11        8.07        7.06      2.20 o
   6   1  11       37.03       33.52      4.08 o
   7   1  11       36.82       40.76      4.26 o
   8   1  11        0.32        0.20      4.39 o
  -9   2  11      167.50      179.19      7.79 o
  -8   2  11       25.01       26.07      3.18 o
  -7   2  11        9.95        8.47      2.51 o
  -6   2  11        8.26       10.34      2.16 o
  -5   2  11        0.57       -1.37      1.69 o
  -4   2  11       56.37       49.38      3.12 o
  -3   2  11       74.62       94.73      3.29 o
  -2   2  11     1483.70     1403.92     18.78 o
  -1   2  11      280.37      286.55      6.20 o
   0   2  11     2298.62     2350.37     28.98 o
   1   2  11       15.22       18.88      2.16 o
   2   2  11      383.14      357.77      9.31 o
   3   2  11     1392.48     1454.21     20.73 o
   4   2  11      334.82      331.39      8.09 o
   5   2  11       41.38       40.72      3.35 o
   6   2  11       25.91       17.79      3.31 o
   7   2  11       36.03       33.90      5.36 o
   8   2  11        2.16       -1.34      2.46 o
  -9   3  11       41.69       65.66      5.58 o
  -8   3  11        0.86       -0.56      3.16 o
  -7   3  11       32.50       41.75      4.01 o
  -6   3  11      391.39      371.16      8.55 o
  -5   3  11        0.17       -1.23      1.88 o
  -4   3  11       44.11       49.18      3.39 o
  -3   3  11       64.88       85.38      3.73 o
  -2   3  11       10.95       12.79      2.13 o
  -1   3  11        1.89        7.41      2.09 o
   0   3  11      299.28      268.69      6.23 o
   1   3  11     1214.46     1288.01     16.83 o
   2   3  11       60.78       62.56      3.14 o
   3   3  11        4.13       -0.30      1.71 o
   4   3  11       57.33       55.58      3.59 o
   5   3  11      213.93      190.40      5.94 o
   6   3  11      210.59      202.84      7.73 o
   7   3  11        1.07        1.16      2.85 o
   8   3  11       16.38       13.60      4.05 o
  -8   4  11        0.02       -3.00      5.31 o
  -7   4  11       32.76       28.19      4.11 o
  -6   4  11      139.63      125.01      5.75 o
  -5   4  11       39.69       37.72      3.26 o
  -4   4  11       18.05       19.69      2.34 o
  -3   4  11      185.97      191.29      5.58 o
  -2   4  11      770.33      805.29     13.23 o
  -1   4  11       23.22       20.71      2.59 o
   0   4  11       27.68       25.19      3.04 o
   1   4  11      150.79      158.01      5.23 o
   2   4  11       90.43       89.75      3.96 o
   3   4  11       73.01       82.14      6.29 o
   4   4  11        5.18        4.95      2.50 o
   5   4  11      117.09      119.07      7.77 o
   6   4  11        0.76       -0.62      3.21 o
   7   4  11       78.11       89.06      6.20 o
   8   4  11       74.25       80.55      5.91 o
  -8   5  11        3.57        7.58      4.96 o
  -7   5  11        0.19        2.40      3.11 o
  -6   5  11       50.26       56.37      5.10 o
  -5   5  11      131.40      144.92      6.31 o
  -4   5  11      329.19      322.05      9.96 o
  -3   5  11      163.28      155.55      5.29 o
  -2   5  11      204.48      196.65      5.78 o
  -1   5  11      123.72      121.01      4.66 o
   0   5  11       16.45       14.78      2.59 o
   1   5  11        9.63        8.24      2.21 o
   2   5  11       52.40       58.56      3.57 o
   3   5  11      138.11      145.92      6.46 o
   4   5  11       22.41       16.39      3.16 o
   5   5  11      197.99      178.06      7.28 o
   6   5  11       36.63       37.32      5.03 o
   7   5  11       19.79       21.87      4.33 o
  -7   6  11       92.23       97.77      7.62 o
  -6   6  11      277.03      283.51      9.98 o
  -5   6  11        1.96        4.32      3.25 o
  -4   6  11       10.32        6.69      2.99 o
  -3   6  11      183.90      187.85      7.11 o
  -2   6  11        8.56        8.58      2.59 o
  -1   6  11        1.27        0.53      1.82 o
   0   6  11        7.29        3.24      2.11 o
   1   6  11       77.90       92.55      4.54 o
   2   6  11      143.30      138.44      6.04 o
   3   6  11      242.34      229.20      8.78 o
   4   6  11       60.73       48.62      4.26 o
   5   6  11        8.42        4.24      3.31 o
   6   6  11       27.39       11.76      4.16 o
   7   6  11        0.80        7.02      4.62 o
  -7   7  11       84.52       89.42      7.91 o
  -6   7  11        0.92        5.58      4.26 o
  -5   7  11       12.90       14.31      3.97 o
  -4   7  11      424.32      400.09     15.02 o
  -3   7  11       79.23       70.63      5.90 o
  -2   7  11       90.89       92.17      5.61 o
  -1   7  11      304.68      313.80      9.25 o
   0   7  11        7.36        7.35      2.68 o
   1   7  11      329.68      338.76      9.64 o
   2   7  11        0.05        2.20      3.14 o
   3   7  11       34.34       34.47      6.13 o
   4   7  11       10.85        1.48      3.74 o
   5   7  11      130.44      136.28      9.94 o
   6   7  11       11.60       15.44      5.52 o
  -6   8  11      115.10      103.92      8.69 o
  -5   8  11        0.00       -0.45      3.59 o
  -4   8  11       68.92       69.33      7.16 o
  -3   8  11        9.89       16.36      4.07 o
  -2   8  11      221.12      245.70     14.56 o
  -1   8  11      208.72      200.60     10.24 o
   0   8  11      104.31       98.84      6.60 o
   1   8  11       14.18       13.67      3.84 o
   2   8  11       32.32       26.90      6.27 o
   3   8  11       55.48       51.16      6.31 o
   4   8  11       10.78        5.55      5.40 o
   5   8  11        0.08       -3.43      4.76 o
  -5   9  11        8.51        9.05      4.93 o
  -4   9  11       38.27       44.38      6.93 o
  -3   9  11      101.77       82.72      7.82 o
  -2   9  11       11.85        2.16      5.94 o
  -1   9  11       19.39       17.79      4.86 o
   0   9  11        0.51       -1.25      3.58 o
   1   9  11        4.73        3.78      4.46 o
   2   9  11        0.02        0.00      4.20 o
   3   9  11       15.83       23.95      6.00 o
   4   9  11        0.03       -1.80      5.07 o
  -3  10  11        0.06       -2.08      4.70 o
  -2  10  11       27.33       43.15      7.47 o
  -1  10  11       30.38       20.05      7.76 o
   0  10  11        7.24       17.52      7.33 o
   1  10  11       37.77       40.04      7.24 o
   2  10  11       14.12        6.27      5.84 o
  -8   0  12      250.11      252.90     10.37 o
  -6   0  12      627.27      574.48     16.67 o
  -4   0  12        0.33        0.59      1.88 o
  -2   0  12       22.57       15.85      3.37 o
   0   0  12        0.03        2.02      1.95 o
   2   0  12      385.21      422.27     12.82 o
   4   0  12      537.90      583.13     17.18 o
   6   0  12      380.26      357.62     12.19 o
   8   0  12       70.43       79.71     16.44 o
  -9   1  12       25.37       26.90      5.24 o
  -8   1  12       92.36       84.82      4.65 o
  -7   1  12       47.29       58.81      3.96 o
  -6   1  12       38.06       40.86      5.34 o
  -5   1  12      117.72      141.40      4.77 o
  -4   1  12       28.88       28.55      2.51 o
  -3   1  12       50.96       60.48      3.42 o
  -2   1  12     1338.07     1385.60     18.73 o
  -1   1  12      103.73      106.12      4.03 o
   0   1  12      587.48      600.38     10.80 o
   1   1  12      118.34      125.79      4.22 o
   2   1  12       62.17       78.78      5.24 o
   3   1  12       12.39       11.82      2.19 o
   4   1  12      176.32      173.45      5.93 o
   5   1  12       59.45       62.95      4.01 o
   6   1  12        9.61        9.41      2.58 o
   7   1  12        1.94        2.03      2.13 o
   8   1  12        0.27       -2.50      3.00 o
  -9   2  12       89.25       96.65      6.27 o
  -8   2  12        5.06        5.12      3.50 o
  -7   2  12        0.05       -2.11      3.01 o
  -6   2  12       19.36       15.93      2.83 o
  -5   2  12       11.20       14.97      2.55 o
  -4   2  12      289.08      285.19      7.02 o
  -3   2  12      553.69      547.26     14.73 o
  -2   2  12      267.34      278.86      6.41 o
  -1   2  12     1466.58     1570.50     22.28 o
   0   2  12      708.29      769.79     16.08 o
   1   2  12       45.88       30.10      3.14 o
   2   2  12        7.37        6.94      1.90 o
   3   2  12      104.31       94.67      4.25 o
   4   2  12      120.42      132.55      5.38 o
   5   2  12       95.95       94.82      4.77 o
   6   2  12       81.85       64.90      5.56 o
   7   2  12        0.81        0.01      2.01 o
   8   2  12       18.63       13.04      3.11 o
  -8   3  12       92.03       89.26      6.46 o
  -7   3  12       51.12       44.24      4.57 o
  -6   3  12      159.51      164.03      5.94 o
  -5   3  12      468.81      494.05     12.63 o
  -4   3  12      396.91      412.78      9.79 o
  -3   3  12       44.47       49.46      3.42 o
  -2   3  12      132.13      146.56      4.48 o
  -1   3  12       25.55       31.01      2.66 o
   0   3  12       84.88       81.83      3.74 o
   1   3  12        7.70        8.25      1.92 o
   2   3  12      294.93      306.42      8.83 o
   3   3  12       69.57       76.24      4.01 o
   4   3  12      453.66      495.93     10.17 o
   5   3  12        1.93        3.31      2.44 o
   6   3  12       21.20       20.54      3.02 o
   7   3  12        2.66       -1.07      3.21 o
   8   3  12        2.08        1.74      3.89 o
  -8   4  12       32.91       25.55      6.68 o
  -7   4  12      196.41      209.31      9.47 o
  -6   4  12       41.76       48.97      5.87 o
  -5   4  12       20.05       20.82      3.13 o
  -4   4  12      314.84      334.69      7.76 o
  -3   4  12       36.20       49.49      3.63 o
  -2   4  12      157.67      162.58      5.24 o
  -1   4  12        7.00        6.21      2.11 o
   0   4  12     1070.58     1059.74     17.02 o
   1   4  12      210.82      239.47      6.32 o
   2   4  12        2.06        0.76      1.83 o
   3   4  12      112.49       97.26      4.65 o
   4   4  12       50.46       57.10      4.38 o
   5   4  12       59.51       69.42      5.96 o
   6   4  12       18.83       13.51      3.22 o
   7   4  12        3.97        4.19      3.64 o
  -8   5  12       46.39       62.68     11.09 o
  -7   5  12       74.56       65.57      6.55 o
  -6   5  12      197.34      214.72      8.72 o
  -5   5  12       51.63       51.83      4.54 o
  -4   5  12       81.63       89.65      5.53 o
  -3   5  12       59.77       65.81      4.09 o
  -2   5  12       80.40       74.11      4.04 o
  -1   5  12      182.84      205.78      6.46 o
   0   5  12      307.59      340.96      8.42 o
   1   5  12        3.39        2.48      2.72 o
   2   5  12       75.71       70.77      4.25 o
   3   5  12        4.50        4.55      2.90 o
   4   5  12      302.84      325.59     10.37 o
   5   5  12        1.44        0.32      4.07 o
   6   5  12        8.37        6.83      3.80 o
   7   5  12        7.73        5.26      3.96 o
  -7   6  12       51.89       58.09      6.62 o
  -6   6  12      104.44      107.58      7.93 o
  -5   6  12       12.55       15.01      3.93 o
  -4   6  12       74.03       82.32      6.07 o
  -3   6  12       72.84       76.74      5.84 o
  -2   6  12      386.47      408.82     10.59 o
  -1   6  12       28.18       26.81      3.25 o
   0   6  12        9.62       11.76      2.58 o
   1   6  12       23.84       28.67      3.26 o
   2   6  12        6.15        3.17      2.23 o
   3   6  12        5.97        7.25      3.04 o
   4   6  12      451.50      429.96     11.78 o
   5   6  12       67.11       64.30      6.93 o
   6   6  12       32.88       41.71      6.61 o
  -6   7  12       23.86       20.31      5.39 o
  -5   7  12       21.88       15.89      4.06 o
  -4   7  12        5.04        4.69      3.37 o
  -3   7  12      119.10      108.33      6.94 o
  -2   7  12      218.84      224.11      8.21 o
  -1   7  12      848.09      827.76     16.81 o
   0   7  12       41.33       43.05      4.34 o
   1   7  12       38.77       46.14      4.43 o
   2   7  12       90.82       85.03      8.25 o
   3   7  12        5.72        7.42      3.42 o
   4   7  12      237.92      240.43      9.25 o
   5   7  12        2.32       11.66      7.44 o
   6   7  12        3.80        1.55      4.86 o
  -6   8  12       40.62       37.55     19.41 o
  -5   8  12       48.45       56.36      6.01 o
  -4   8  12       91.00       95.04      7.90 o
  -3   8  12       86.76       78.58      6.58 o
  -2   8  12        1.05       -3.87      3.87 o
  -1   8  12       12.45       13.32      4.03 o
   0   8  12        5.13        5.75      3.41 o
   1   8  12      269.27      274.99     11.12 o
   2   8  12        6.66        4.55      3.50 o
   3   8  12        0.72       -2.50      3.71 o
   4   8  12      133.97      133.48     12.28 o
   5   8  12        0.04       -4.25      4.25 o
  -4   9  12      105.11      104.63      8.66 o
  -3   9  12       23.06        9.80      4.69 o
  -2   9  12       10.12       13.18      4.94 o
  -1   9  12        2.61        4.79      4.26 o
   0   9  12      159.27      145.93     13.76 o
   1   9  12       28.36       29.51      5.50 o
   2   9  12       11.77        1.45      4.48 o
   3   9  12       86.10       86.19      8.93 o
   4   9  12       55.81       47.95      9.17 o
  -2  10  12        0.52       -2.03      4.75 o
  -1  10  12       76.40       70.27     10.82 o
   0  10  12       26.20       23.11      7.47 o
   1  10  12       16.83       23.27      6.65 o
   2  10  12        0.00       -7.89      7.89 o
  -9   0  13      111.63       99.02     14.77 o
  -7   0  13      166.58      160.89      9.07 o
  -5   0  13       58.47       71.37      5.43 o
  -3   0  13        1.47       10.65      2.85 o
  -1   0  13      302.40      306.58     10.63 o
   1   0  13      311.12      328.26     11.66 o
   3   0  13      195.29      203.06     10.05 o
   5   0  13       40.86       47.39      5.56 o
   7   0  13       79.16       75.39      6.31 o
  -8   1  13       40.64       39.28      4.73 o
  -7   1  13       28.45       21.06      3.14 o
  -6   1  13      261.29      274.52      8.11 o
  -5   1  13       29.16       39.61      5.00 o
  -4   1  13      110.70       97.14      4.38 o
  -3   1  13      293.42      300.58      7.24 o
  -2   1  13      336.39      325.82      7.09 o
  -1   1  13        1.90        0.52      1.76 o
   0   1  13        0.33        0.85      1.59 o
   1   1  13      456.11      444.54      8.58 o
   2   1  13       23.93       25.89      2.70 o
   3   1  13       10.79       11.23      2.27 o
   4   1  13        8.01        6.34      2.55 o
   5   1  13      589.88      603.20     12.36 o
   6   1  13        2.97        3.16      2.59 o
   7   1  13       47.38       38.07      3.51 o
   8   1  13        0.64       -2.63      2.63 o
  -8   2  13       13.81        9.30      4.55 o
  -7   2  13        7.93        3.19      2.97 o
  -6   2  13       60.13       48.92      5.23 o
  -5   2  13      189.75      182.91      6.10 o
  -4   2  13       30.99       32.60      3.39 o
  -3   2  13      277.29      278.64      8.47 o
  -2   2  13        5.18       10.68      2.06 o
  -1   2  13        6.33       -1.72      1.72 o
   0   2  13      469.67      454.38      9.42 o
   1   2  13       22.53       24.07      2.59 o
   2   2  13      186.07      188.07      5.76 o
   3   2  13       21.29       22.30      2.75 o
   4   2  13       20.78       26.69      3.37 o
   5   2  13       85.39       99.00      5.12 o
   6   2  13       75.38       79.86      4.67 o
   7   2  13        1.11       -0.26      2.35 o
   8   2  13        5.77        5.34      3.02 o
  -8   3  13       34.98       45.19      6.68 o
  -7   3  13        0.08        0.55      2.98 o
  -6   3  13      577.95      563.81     12.49 o
  -5   3  13      800.69      748.31     14.83 o
  -4   3  13      142.10      159.64      6.19 o
  -3   3  13      400.69      414.53      9.17 o
  -2   3  13       20.38       23.08      2.42 o
  -1   3  13       80.88       95.71      4.71 o
   0   3  13       70.72       72.15      4.75 o
   1   3  13       22.26       25.18      3.01 o
   2   3  13       28.85       24.16      2.85 o
   3   3  13      172.48      171.97      7.55 o
   4   3  13      104.55      114.32      5.17 o
   5   3  13      564.82      598.95     11.92 o
   6   3  13       92.25       99.19      5.56 o
   7   3  13       43.67       47.73      4.56 o
  -8   4  13      106.70       96.69      8.67 o
  -7   4  13        2.00        6.42      5.14 o
  -6   4  13       72.73       75.04      5.16 o
  -5   4  13        5.22       -0.40      2.59 o
  -4   4  13        2.05        4.17      2.52 o
  -3   4  13     1111.97     1076.41     17.60 o
  -2   4  13       84.43       96.12      4.68 o
  -1   4  13      206.22      194.08      6.20 o
   0   4  13      154.90      171.14      5.97 o
   1   4  13       37.70       39.56      3.00 o
   2   4  13      141.42      142.56      7.53 o
   3   4  13        5.10        4.59      2.41 o
   4   4  13       96.07       90.73      5.69 o
   5   4  13        8.21        6.08      3.25 o
   6   4  13       25.48       33.51      5.24 o
   7   4  13        0.37       -0.74      3.73 o
  -7   5  13        0.76        3.13      4.25 o
  -6   5  13       17.04       18.98      4.07 o
  -5   5  13       78.97       84.06      6.18 o
  -4   5  13      209.14      202.37      8.33 o
  -3   5  13       46.40       51.14      4.05 o
  -2   5  13      112.34      121.77      5.40 o
  -1   5  13       79.54       75.35      4.48 o
   0   5  13      239.88      221.85      6.86 o
   1   5  13      326.35      353.99      8.83 o
   2   5  13        1.07        0.47      2.23 o
   3   5  13       36.16       41.58      4.58 o
   4   5  13       32.30       33.91      4.52 o
   5   5  13      569.33      633.67     16.72 o
   6   5  13       18.07       13.17      5.44 o
   7   5  13        0.48       -4.17      4.17 o
  -7   6  13        3.59        0.50      4.07 o
  -6   6  13       13.86        8.80      4.42 o
  -5   6  13        0.61       -0.52      3.27 o
  -4   6  13       71.00       73.70      6.02 o
  -3   6  13       38.51       39.57      6.52 o
  -2   6  13      230.93      215.74      7.88 o
  -1   6  13       73.14       78.72      4.87 o
   0   6  13       70.01       80.40      7.25 o
   1   6  13        0.88       -0.04      2.78 o
   2   6  13       14.83       12.57      4.47 o
   3   6  13       36.92       32.89      4.97 o
   4   6  13        2.96        2.27      3.64 o
   5   6  13       34.92       23.04      5.42 o
   6   6  13        7.33        8.13      4.87 o
  -6   7  13        4.43        0.42      4.65 o
  -5   7  13       96.46       92.34      6.91 o
  -4   7  13        8.71       13.69      3.82 o
  -3   7  13        1.71        2.75      3.48 o
  -2   7  13        5.40        3.91      3.36 o
  -1   7  13        0.03        2.76      3.10 o
   0   7  13       25.96       21.03      4.03 o
   1   7  13        0.44       -2.69      2.69 o
   2   7  13        0.43        3.44      3.41 o
   3   7  13        5.24        7.56      3.57 o
   4   7  13       65.68       68.74      7.64 o
   5   7  13        5.72        2.84      4.71 o
  -5   8  13        0.50        1.75      3.75 o
  -4   8  13        5.32        9.32      4.06 o
  -3   8  13      111.19      107.76      9.75 o
  -2   8  13      177.73      155.21     11.82 o
  -1   8  13        7.60       10.60      4.46 o
   0   8  13      132.78      130.58      8.68 o
   1   8  13      197.40      200.17     11.73 o
   2   8  13        5.20        4.16      3.80 o
   3   8  13      131.74      125.99      7.77 o
   4   8  13       17.16       17.42      4.98 o
  -4   9  13       10.49        6.70      4.84 o
  -3   9  13        0.28        0.25      4.18 o
  -2   9  13      102.19      117.07      9.09 o
  -1   9  13      458.92      430.33     17.71 o
   0   9  13       42.37       37.40      7.17 o
   1   9  13        5.52        5.43      4.20 o
   2   9  13        0.58       -4.17      4.17 o
   3   9  13       12.57        4.77      5.44 o
  -1  10  13        2.01       -1.80      6.03 o
   0  10  13       20.70       21.24     11.79 o
  -8   0  14       12.48        9.59      5.39 o
  -6   0  14       23.50        9.45      4.28 o
  -4   0  14       65.95       59.54      8.98 o
  -2   0  14        2.31        1.77      3.30 o
   0   0  14      211.17      225.78      8.49 o
   2   0  14      278.18      290.61      9.77 o
   4   0  14        1.53        6.98      3.78 o
   6   0  14      658.29      656.80     19.03 o
  -8   1  14      185.28      186.02     10.30 o
  -7   1  14       23.80       20.53      4.40 o
  -6   1  14      238.26      207.28      7.38 o
  -5   1  14      118.63      132.31      5.94 o
  -4   1  14       66.05       64.26      3.90 o
  -3   1  14       57.82       56.20      3.45 o
  -2   1  14      243.73      230.30      6.05 o
  -1   1  14      110.46      102.94      4.92 o
   0   1  14       47.31       52.22      3.83 o
   1   1  14       29.97       34.20      4.13 o
   2   1  14      109.91      137.72      5.24 o
   3   1  14      241.44      254.13      7.19 o
   4   1  14      225.55      238.87      7.56 o
   5   1  14       40.52       45.94      4.08 o
   6   1  14        5.79        4.36      2.96 o
   7   1  14        9.08        5.63      3.06 o
  -8   2  14        0.15        0.33      4.38 o
  -7   2  14      162.30      150.68      8.19 o
  -6   2  14        0.61        1.40      2.86 o
  -5   2  14       11.79        6.06      2.84 o
  -4   2  14      137.17      134.04      5.98 o
  -3   2  14        0.67       -0.12      1.70 o
  -2   2  14      110.16       96.61      4.24 o
  -1   2  14      896.97      869.97     14.78 o
   0   2  14      117.30      111.74      4.84 o
   1   2  14      168.46      160.05      6.49 o
   2   2  14        0.76       -0.14      1.83 o
   3   2  14        0.63       -1.37      1.97 o
   4   2  14      181.78      199.88      7.81 o
   5   2  14       81.40       79.03      4.95 o
   6   2  14       40.71       30.16      4.55 o
   7   2  14       46.82       45.43      3.87 o
  -8   3  14       90.24       86.47      8.30 o
  -7   3  14        8.60        5.33      4.00 o
  -6   3  14        1.47        3.00      3.11 o
  -5   3  14        0.87       -2.84      2.84 o
  -4   3  14       55.81       69.93      4.80 o
  -3   3  14      760.97      780.51     13.11 o
  -2   3  14      485.34      479.43      9.50 o
  -1   3  14      134.52      152.95      5.66 o
   0   3  14      330.05      347.20      8.59 o
   1   3  14        1.56        3.00      1.92 o
   2   3  14       61.87       52.66      3.80 o
   3   3  14      115.17      111.21      9.46 o
   4   3  14      187.52      194.67      7.11 o
   5   3  14       22.74       21.32      3.97 o
   6   3  14        1.41        2.20      2.89 o
   7   3  14       85.37       92.73      7.04 o
  -8   4  14       31.94       28.45      8.11 o
  -7   4  14       56.57       57.56      6.40 o
  -6   4  14      124.48      142.98      7.49 o
  -5   4  14      134.75      150.43      7.46 o
  -4   4  14      314.50      300.66      9.94 o
  -3   4  14       10.04        6.39      2.79 o
  -2   4  14        2.57        1.81      2.25 o
  -1   4  14       21.62       23.40      3.24 o
   0   4  14       11.48        9.50      2.54 o
   1   4  14       10.01        9.36      2.37 o
   2   4  14      285.64      295.76      8.05 o
   3   4  14        1.90       -0.80      2.46 o
   4   4  14       85.51       75.36      8.10 o
   5   4  14      198.65      201.48      9.12 o
   6   4  14       32.04       38.37      7.47 o
   7   4  14       10.24        9.38      4.65 o
  -7   5  14        0.79       -3.79      3.79 o
  -6   5  14       48.15       46.74      5.32 o
  -5   5  14      427.31      362.17     11.37 o
  -4   5  14      228.64      235.56      9.20 o
  -3   5  14       98.96       89.88      6.22 o
  -2   5  14      359.53      358.69     10.95 o
  -1   5  14       77.06       81.07      5.19 o
   0   5  14        2.81        0.96      2.50 o
   1   5  14       60.97       50.59      4.91 o
   2   5  14      295.46      319.93     11.39 o
   3   5  14        0.68       -0.46      3.27 o
   4   5  14        7.98        7.42      3.88 o
   5   5  14       45.66       44.26      5.40 o
   6   5  14        0.30       -3.28      3.28 o
  -6   6  14       28.33       29.56      5.63 o
  -5   6  14       35.44       38.12      6.28 o
  -4   6  14       40.13       41.87      5.15 o
  -3   6  14      229.08      214.14     14.90 o
  -2   6  14       24.82       32.90      4.16 o
  -1   6  14       77.43       81.25      5.49 o
   0   6  14        1.71       -1.00      2.75 o
   1   6  14      270.30      282.78      9.88 o
   2   6  14       12.30       13.65      4.10 o
   3   6  14       42.95       46.65      6.72 o
   4   6  14       99.45      101.75      7.50 o
   5   6  14       23.52       29.87      5.11 o
   6   6  14       48.65       48.32      7.32 o
  -6   7  14       11.30       10.96      4.93 o
  -5   7  14        5.93        8.10      4.13 o
  -4   7  14       66.30       73.17      6.71 o
  -3   7  14       13.92       15.31      4.23 o
  -2   7  14      191.16      164.20     13.82 o
  -1   7  14      321.37      289.19     10.35 o
   0   7  14        6.54        2.61      3.33 o
   1   7  14       24.96       27.95      4.58 o
   2   7  14       84.34      100.05      6.75 o
   3   7  14        0.02       -0.48      3.54 o
   4   7  14       57.94       52.34      5.67 o
   5   7  14       23.85       11.54      5.93 o
  -5   8  14        6.91       -1.67      4.12 o
  -4   8  14       20.67       12.35      6.04 o
  -3   8  14      106.46       94.31      8.76 o
  -2   8  14       67.06       62.42      7.87 o
  -1   8  14       38.63       43.74      7.20 o
   0   8  14      242.76      264.88     11.65 o
   1   8  14      130.01      141.69      8.99 o
   2   8  14       58.21       52.25      6.38 o
   3   8  14       15.75       17.41      4.58 o
   4   8  14        7.22        4.06      5.63 o
  -3   9  14       12.10        7.71      5.08 o
  -2   9  14        0.86       -1.01      4.23 o
  -1   9  14       76.26       74.55      8.97 o
   0   9  14       26.91       24.19      7.53 o
   1   9  14        3.55        5.88      4.40 o
   2   9  14       89.97       90.38     11.14 o
  -7   0  15      628.59      583.03     23.12 o
  -5   0  15        0.16       -3.45      3.45 o
  -3   0  15       74.44       66.93      5.40 o
  -1   0  15      127.37      132.24      8.04 o
   1   0  15     1290.48     1283.50     34.61 o
   3   0  15      332.80      318.87     20.95 o
   5   0  15        0.98       -0.23      3.70 o
   7   0  15        8.85       10.31      4.91 o
  -8   1  15       27.07       31.52      6.29 o
  -7   1  15       12.76        3.50      4.56 o
  -6   1  15      197.99      203.34      9.99 o
  -5   1  15      872.81      873.07     26.87 o
  -4   1  15       21.31       13.74      3.00 o
  -3   1  15        8.16        3.88      2.03 o
  -2   1  15       38.40       43.62      3.21 o
  -1   1  15      206.35      200.16      7.34 o
   0   1  15       70.14       65.57      4.06 o
   1   1  15      176.39      192.18      6.88 o
   2   1  15      134.35      132.05      5.07 o
   3   1  15      267.89      276.01      9.07 o
   4   1  15        1.59        1.50      2.60 o
   5   1  15       15.29       15.59      3.53 o
   6   1  15        0.00        4.07      3.14 o
   7   1  15        0.03       -2.23      2.94 o
  -8   2  15        0.15       -1.88      4.32 o
  -7   2  15      153.27      150.31     11.98 o
  -6   2  15       31.38       24.39      4.60 o
  -5   2  15      789.07      715.00     18.35 o
  -4   2  15        4.18        7.36      2.97 o
  -3   2  15        3.97        5.13      2.17 o
  -2   2  15      122.63      125.91      5.26 o
  -1   2  15      107.84      121.54      6.40 o
   0   2  15      193.38      185.14      7.89 o
   1   2  15      197.73      232.25      6.49 o
   2   2  15       86.83       90.31      5.99 o
   3   2  15       54.86       54.30      4.86 o
   4   2  15      140.26      149.25      7.01 o
   5   2  15       34.14       32.70      4.32 o
   6   2  15        6.49        4.60      3.32 o
   7   2  15        0.79        2.71      3.23 o
  -8   3  15        4.14        5.65      5.97 o
  -7   3  15       31.19       46.43     10.44 o
  -6   3  15       42.46       36.23      4.67 o
  -5   3  15      326.55      329.52     11.83 o
  -4   3  15      189.44      182.43      8.99 o
  -3   3  15      333.25      379.90     10.04 o
  -2   3  15       10.49       12.08      2.38 o
  -1   3  15        8.91        2.45      2.18 o
   0   3  15      175.20      174.24      6.27 o
   1   3  15        0.98       -1.77      1.77 o
   2   3  15      212.65      184.90      8.19 o
   3   3  15        3.27        2.50      3.13 o
   4   3  15      121.42      126.48      6.77 o
   5   3  15       24.77       13.00      3.50 o
   6   3  15        0.64        1.73      3.04 o
   7   3  15       18.48       18.69      3.66 o
  -7   4  15      246.49      246.72     11.19 o
  -6   4  15        0.78        0.84      3.35 o
  -5   4  15        0.18        0.96      3.24 o
  -4   4  15        0.02       -1.77      4.01 o
  -3   4  15      207.64      186.50      9.10 o
  -2   4  15       51.11       44.18      4.28 o
  -1   4  15      137.46      139.82      7.50 o
   0   4  15        7.43        4.59      2.47 o
   1   4  15      159.87      165.53      6.27 o
   2   4  15       55.14       62.32      5.37 o
   3   4  15       48.19       40.41      4.63 o
   4   4  15        3.98        1.69      3.17 o
   5   4  15        7.20        9.34      4.06 o
   6   4  15        2.30        1.41      3.53 o
  -7   5  15       97.05      103.92      8.23 o
  -6   5  15       10.55        6.09      3.49 o
  -5   5  15        0.00       -2.89      2.89 o
  -4   5  15       87.06       75.60      6.23 o
  -3   5  15       26.69       19.34      4.77 o
  -2   5  15      138.22      141.24      7.36 o
  -1   5  15      206.06      218.59      7.95 o
   0   5  15      140.45      145.43      7.36 o
   1   5  15        5.99       -0.35      2.83 o
   2   5  15       96.08       80.24      6.64 o
   3   5  15      118.67      115.81      7.77 o
   4   5  15        6.53       -0.83      3.62 o
   5   5  15        3.87        8.69      4.04 o
   6   5  15        1.19        1.52      3.69 o
  -6   6  15      100.28      125.58      9.01 o
  -5   6  15       12.27        7.67      3.77 o
  -4   6  15       14.27       12.26      3.87 o
  -3   6  15       65.39       67.72      5.97 o
  -2   6  15       10.23        8.71      3.71 o
  -1   6  15        1.69        4.86      3.41 o
   0   6  15      755.71      746.87     19.42 o
   1   6  15        4.47        2.19      3.68 o
   2   6  15       15.04        6.51      4.09 o
   3   6  15        8.30       13.96      4.59 o
   4   6  15       28.01       30.05      5.48 o
   5   6  15        0.31        1.25      3.97 o
  -5   7  15        7.52       10.26      4.36 o
  -4   7  15        1.20       -0.62      3.56 o
  -3   7  15       17.30       20.95      5.14 o
  -2   7  15      479.10      439.05     14.84 o
  -1   7  15      150.40      171.10      9.56 o
   0   7  15       12.38       10.15      4.37 o
   1   7  15       50.03       35.02      5.41 o
   2   7  15       82.98       75.78      6.48 o
   3   7  15       81.84       77.09      6.47 o
   4   7  15       24.46       21.16      4.53 o
  -4   8  15        5.93        7.43      4.41 o
  -3   8  15      165.33      167.18     10.32 o
  -2   8  15        2.87        0.22      4.24 o
  -1   8  15       58.36       58.23      7.92 o
   0   8  15       96.28       90.11      8.20 o
   1   8  15       20.32       23.92      9.74 o
   2   8  15       13.73        8.69      4.35 o
   3   8  15       46.01       48.64      6.46 o
  -2   9  15       76.29       87.16     11.22 o
  -1   9  15       85.15       86.45      9.51 o
   0   9  15       27.27       31.10      6.81 o
   1   9  15        6.99        6.68      4.44 o
  -8   0  16        6.46       12.85      6.04 o
  -6   0  16      145.85      125.90     11.28 o
  -4   0  16      232.86      229.69     13.77 o
  -2   0  16      208.19      213.27      8.82 o
   0   0  16       70.62       70.27      6.73 o
   2   0  16      835.19      850.90     20.21 o
   4   0  16       50.03       55.71      7.90 o
   6   0  16        3.56        4.57      5.27 o
  -8   1  16        4.30        6.67      4.98 o
  -7   1  16       53.77       56.49      7.28 o
  -6   1  16      279.77      262.26     14.10 o
  -5   1  16        4.64        0.85      3.26 o
  -4   1  16      675.67      604.18     16.58 o
  -3   1  16       59.20       54.70      3.77 o
  -2   1  16       84.69       82.41      4.58 o
  -1   1  16       22.37       38.16      3.78 o
   0   1  16      185.85      203.72      7.15 o
   1   1  16       72.55       79.68      4.33 o
   2   1  16        2.68        4.26      2.49 o
   3   1  16        2.33       -1.25      2.93 o
   4   1  16       26.83       14.36      4.09 o
   5   1  16       68.99       64.95      5.95 o
   6   1  16       79.96       75.21      6.17 o
   7   1  16        7.61        4.06      3.63 o
  -7   2  16        0.17       -1.84      3.69 o
  -6   2  16       87.61       84.25      6.97 o
  -5   2  16       78.49       78.81      6.66 o
  -4   2  16      593.25      544.12     15.67 o
  -3   2  16      365.70      363.59     11.24 o
  -2   2  16       30.17       34.98      3.52 o
  -1   2  16        2.93        1.66      2.26 o
   0   2  16      495.37      485.13     11.46 o
   1   2  16        1.55        1.21      2.11 o
   2   2  16      100.78       97.68      6.22 o
   3   2  16       69.70       70.61      6.11 o
   4   2  16      160.39      171.62      8.57 o
   5   2  16        9.07        9.76      3.97 o
   6   2  16        0.47       -2.05      3.72 o
   7   2  16        5.90        6.24      5.73 o
  -7   3  16       27.57       19.10      4.85 o
  -6   3  16       29.19       27.81      4.52 o
  -5   3  16      183.66      173.07      9.50 o
  -4   3  16      387.06      357.91     12.65 o
  -3   3  16      287.28      291.93     11.15 o
  -2   3  16      101.10      100.28      5.20 o
  -1   3  16      416.66      438.58     10.20 o
   0   3  16      262.10      266.31      8.32 o
   1   3  16      210.38      196.09      7.27 o
   2   3  16       17.86       21.51      4.28 o
   3   3  16      262.51      266.94     10.60 o
   4   3  16       21.83       22.17      4.57 o
   5   3  16       54.84       51.39      5.24 o
   6   3  16        4.07       -1.12      3.08 o
  -7   4  16        4.58        1.59      4.49 o
  -6   4  16       10.41        6.36      3.68 o
  -5   4  16       39.10       37.45      5.06 o
  -4   4  16      254.45      277.73     11.34 o
  -3   4  16       47.42       43.16      5.57 o
  -2   4  16      528.46      503.07     13.46 o
  -1   4  16        7.76        0.62      2.48 o
   0   4  16      439.90      463.20     10.72 o
   1   4  16      101.95       99.45      5.78 o
   2   4  16        5.94        3.17      3.08 o
   3   4  16        1.28        0.61      3.02 o
   4   4  16       31.42       40.49      5.00 o
   5   4  16        1.41       -0.47      3.75 o
   6   4  16        1.31        4.84      3.98 o
  -6   5  16        7.20        2.80      4.43 o
  -5   5  16       75.45       88.11      6.74 o
  -4   5  16      108.50      108.01      7.22 o
  -3   5  16        5.36        6.83      4.03 o
  -2   5  16        5.95        5.26      3.70 o
  -1   5  16       32.34       29.40      6.22 o
   0   5  16       51.99       45.10      4.94 o
   1   5  16        3.84        3.80      3.36 o
   2   5  16       89.11       78.79      6.95 o
   3   5  16        2.76        2.97      5.41 o
   4   5  16        0.00        1.02      3.74 o
   5   5  16      103.65       96.25      7.59 o
  -6   6  16       25.47       28.38      6.11 o
  -5   6  16        0.79       -0.04      3.41 o
  -4   6  16        1.74        1.07      3.67 o
  -3   6  16       83.88       99.15      7.11 o
  -2   6  16      157.97      154.21      9.13 o
  -1   6  16      159.27      163.22      9.31 o
   0   6  16      215.28      187.56     11.19 o
   1   6  16        8.96       17.39      4.69 o
   2   6  16      122.73      112.98      8.21 o
   3   6  16      380.74      427.85     19.65 o
   4   6  16       39.13       51.02      6.34 o
   5   6  16        3.71        4.88      4.35 o
  -5   7  16       91.53      102.67      7.81 o
  -4   7  16       82.29       76.25      7.66 o
  -3   7  16      118.52      126.81      9.07 o
  -2   7  16      106.05      116.36      8.61 o
  -1   7  16       63.34       79.35      9.62 o
   0   7  16       74.96       73.33      7.11 o
   1   7  16       71.18       65.73      6.99 o
   2   7  16        3.66        5.01      3.97 o
   3   7  16       25.59       33.11      5.22 o
   4   7  16       15.90       15.01      5.18 o
  -3   8  16       75.58       87.09      8.38 o
  -2   8  16       81.97       73.59      7.72 o
  -1   8  16        6.85       12.83     12.41 o
   0   8  16        4.49        8.72      5.28 o
   1   8  16        1.85        9.89      4.49 o
   2   8  16       21.82       29.12      5.75 o
  -7   0  17        0.53       -0.20      7.77 o
  -5   0  17      306.61      300.01     16.27 o
  -3   0  17      215.13      189.57     13.22 o
  -1   0  17       29.33       39.93      5.82 o
   1   0  17      863.73     1050.60     43.10 o
   3   0  17      154.12      185.84     12.74 o
   5   0  17        0.09       -1.84      5.14 o
  -7   1  17        6.59        5.00      5.99 o
  -6   1  17        0.12       -3.05      4.91 o
  -5   1  17       11.79       10.94      4.00 o
  -4   1  17       36.60       32.06      5.05 o
  -3   1  17       71.26       64.42      6.43 o
  -2   1  17      269.53      262.13     10.83 o
  -1   1  17        3.60        1.36      2.83 o
   0   1  17      186.47      195.70      7.28 o
   1   1  17     1160.22     1205.80     27.42 o
   2   1  17        0.27       -0.63      3.47 o
   3   1  17        7.86        6.54      3.59 o
   4   1  17        3.27       -0.20      3.61 o
   5   1  17        5.98        5.96      3.87 o
   6   1  17        6.78        6.97      4.23 o
  -7   2  17       11.15        4.77      4.28 o
  -6   2  17        2.62        5.19      3.73 o
  -5   2  17       97.35       92.21      7.42 o
  -4   2  17       69.78       71.55      6.70 o
  -3   2  17     1699.68     1606.48     65.91 o
  -2   2  17      278.54      283.07      8.83 o
  -1   2  17      352.41      360.70     10.24 o
   0   2  17       44.17       42.94      4.39 o
   1   2  17       16.95       12.80      3.43 o
   2   2  17      177.56      193.39      9.25 o
   3   2  17       47.82       53.35      5.86 o
   4   2  17       37.61       45.22      5.89 o
   5   2  17        1.76        4.44      3.78 o
   6   2  17       28.46       28.59      5.11 o
  -7   3  17       41.83       39.58      6.20 o
  -6   3  17       24.28       21.90      4.88 o
  -5   3  17        5.06       -1.15      3.73 o
  -4   3  17       80.34       81.33      7.13 o
  -3   3  17        5.52        1.97      3.55 o
  -2   3  17       97.43       86.94      7.18 o
  -1   3  17      143.51      145.01      6.26 o
   0   3  17       34.77       30.99      4.00 o
   1   3  17      170.59      165.51      8.74 o
   2   3  17      126.44      140.28      8.34 o
   3   3  17       93.29       95.43      7.34 o
   4   3  17        6.61        7.61      3.95 o
   5   3  17       54.76       52.74      5.42 o
   6   3  17      100.86      112.02      8.73 o
  -6   4  17       27.92       28.02      6.38 o
  -5   4  17       68.50       67.06      6.13 o
  -4   4  17       96.18      106.90      8.10 o
  -3   4  17      102.39      110.92      7.98 o
  -2   4  17       47.84       44.04      5.68 o
  -1   4  17        8.59        8.22      3.53 o
   0   4  17       55.82       61.99      5.04 o
   1   4  17      196.71      178.69      8.63 o
   2   4  17      106.46      102.88      6.76 o
   3   4  17       64.74       72.24      6.15 o
   4   4  17        3.99        2.92      3.18 o
   5   4  17        4.09        1.49      3.64 o
  -6   5  17        0.06       -1.43      5.25 o
  -5   5  17       72.50       61.02      5.99 o
  -4   5  17        4.54        1.07      3.54 o
  -3   5  17       47.98       55.39      6.09 o
  -2   5  17       30.31       13.11      7.00 o
  -1   5  17      335.14      318.19     12.22 o
   0   5  17      101.01      106.61      9.02 o
   1   5  17       82.44       71.86      6.87 o
   2   5  17        5.30        2.30      3.83 o
   3   5  17       14.78       22.62      5.26 o
   4   5  17       11.34        6.97      4.52 o
   5   5  17       53.72       47.81      6.26 o
  -5   6  17       22.57       27.16      5.65 o
  -4   6  17       23.05       18.20      4.64 o
  -3   6  17      274.26      282.91     12.29 o
  -2   6  17       10.38       14.87      5.95 o
  -1   6  17       41.13       39.02      8.49 o
   0   6  17        0.40       -3.12      4.01 o
   1   6  17       74.96       56.00      7.35 o
   2   6  17       29.48       29.93      5.59 o
   3   6  17       85.16       93.84      8.05 o
   4   6  17        6.80        5.53      4.62 o
  -4   7  17       19.48       17.14      5.20 o
  -3   7  17        5.14        8.94      4.79 o
  -2   7  17        0.30        6.16      4.29 o
  -1   7  17       41.59       34.68      6.74 o
   0   7  17        1.74        3.91      4.04 o
   1   7  17        0.65       -3.69      3.69 o
   2   7  17        0.55        4.63      4.36 o
   3   7  17       34.26       43.75      6.91 o
  -2   8  17       33.93       40.01      7.21 o
  -1   8  17       51.23       58.19      8.34 o
   0   8  17       82.49      114.67     11.28 o
   1   8  17       40.81       37.99      6.27 o
  -6   0  18      100.79       99.87     11.01 o
  -4   0  18      124.86      105.84     17.24 o
  -2   0  18      422.53      370.69     18.21 o
   0   0  18      259.61      273.14     12.19 o
   2   0  18      295.43      251.06     14.79 o
   4   0  18       11.49        5.59     12.17 o
   6   0  18       13.54        9.84      6.26 o
  -7   1  18        4.17        4.51      6.65 o
  -6   1  18        0.89        2.63      5.85 o
  -5   1  18       32.63       26.88      5.19 o
  -4   1  18       51.12       40.66      5.73 o
  -3   1  18       20.20       20.35      4.62 o
  -2   1  18      756.74      748.77     19.60 o
  -1   1  18      131.53      127.58      6.40 o
   0   1  18       45.19       63.64      5.47 o
   1   1  18        2.07       16.12      4.22 o
   2   1  18       23.63       15.65      4.34 o
   3   1  18       57.68       53.58      6.03 o
   4   1  18       54.69       48.70      5.87 o
   5   1  18       10.13        7.73      4.13 o
   6   1  18        0.07       -0.64      3.83 o
  -7   2  18        3.94        3.17      6.61 o
  -6   2  18      212.36      199.39     10.47 o
  -5   2  18       22.25       14.28      5.27 o
  -4   2  18      124.07      134.47      8.58 o
  -3   2  18        6.15        1.36      3.67 o
  -2   2  18       12.41       13.10      4.90 o
  -1   2  18       33.63       27.04      4.46 o
   0   2  18       15.67       14.30      3.64 o
   1   2  18      593.65      607.73     17.03 o
   2   2  18      211.62      195.58      9.67 o
   3   2  18       71.75       67.66      6.71 o
   4   2  18        2.00       -3.61      3.61 o
   5   2  18       14.88       13.45      4.42 o
   6   2  18        4.09        2.59      3.99 o
  -6   3  18        0.04       -0.25      4.42 o
  -5   3  18       54.64       57.22      6.67 o
  -4   3  18        2.26        0.89      4.56 o
  -3   3  18      616.15      530.78     16.27 o
  -2   3  18      168.43      174.18      9.36 o
  -1   3  18        0.94       -2.66      2.66 o
   0   3  18        0.50       -0.71      3.05 o
   1   3  18        8.36       10.46      3.96 o
   2   3  18       87.95       77.68      6.95 o
   3   3  18      334.37      371.44     13.30 o
   4   3  18        1.40       -0.77      3.88 o
   5   3  18        0.02        1.35      3.68 o
  -6   4  18      142.34      123.53      8.13 o
  -5   4  18       46.10       37.95      6.18 o
  -4   4  18       57.22       59.10      6.74 o
  -3   4  18       41.44       41.19      8.62 o
  -2   4  18       89.95       89.51      7.49 o
  -1   4  18       37.43       29.15      8.00 o
   0   4  18      219.57      207.09      9.11 o
   1   4  18      188.28      184.26      8.72 o
   2   4  18      184.85      203.89     13.07 o
   3   4  18       60.27       54.24      5.97 o
   4   4  18        0.01       -2.87      3.57 o
   5   4  18       36.72       54.73      6.08 o
  -5   5  18        8.03       10.83      4.38 o
  -4   5  18       27.71       33.41      5.27 o
  -3   5  18        0.03       -0.52      4.35 o
  -2   5  18        4.19       -0.41      4.16 o
  -1   5  18       34.54       23.72      5.59 o
   0   5  18       43.36       55.90      7.45 o
   1   5  18       88.71       91.89      8.87 o
   2   5  18        3.99        4.09      3.79 o
   3   5  18       69.96       68.47      7.09 o
   4   5  18       51.89       53.66      7.25 o
  -4   6  18        5.79       10.70      4.86 o
  -3   6  18       12.78       17.23      5.01 o
  -2   6  18       23.97       19.60      5.85 o
  -1   6  18        0.05       -2.59      5.35 o
   0   6  18        1.20        0.21      4.13 o
   1   6  18       27.03       24.05      6.18 o
   2   6  18       93.60       91.85      9.81 o
   3   6  18        2.10        1.12      4.44 o
  -3   7  18        5.28        5.03      4.83 o
  -2   7  18       71.21       74.10      9.12 o
  -1   7  18       44.03       43.07      7.42 o
   0   7  18       36.19       32.58      6.96 o
   1   7  18       13.89        6.76      4.60 o
   2   7  18       33.67       35.36      5.87 o
  -5   0  19       19.56       22.09      7.15 o
  -3   0  19      175.22      149.09     14.54 o
  -1   0  19      370.95      336.29     20.51 o
   1   0  19      490.88      511.56     22.20 o
   3   0  19      519.08      585.83     38.16 o
   5   0  19        3.12       -0.61      5.79 o
  -6   1  19        0.88       -0.26      4.05 o
  -5   1  19      101.48       85.54      7.62 o
  -4   1  19       29.49       27.40      5.28 o
  -3   1  19       33.96       28.16      5.11 o
  -2   1  19        2.40        1.38      3.57 o
  -1   1  19      254.02      234.94      8.59 o
   0   1  19       42.15       50.02      5.88 o
   1   1  19       11.17        5.51      4.32 o
   2   1  19        2.61       -2.11      4.29 o
   3   1  19        0.54        2.83      3.98 o
   4   1  19        0.21       -3.29      3.29 o
   5   1  19        0.00       -1.10      3.93 o
  -6   2  19        6.66       11.21      4.72 o
  -5   2  19        1.81        3.23      3.77 o
  -4   2  19       27.53       39.94      5.80 o
  -3   2  19        9.02        4.90      6.61 o
  -2   2  19       31.74       31.77      5.34 o
  -1   2  19      445.42      437.93     14.36 o
   0   2  19      127.27      102.73      7.60 o
   1   2  19       30.24       34.88      5.51 o
   2   2  19      254.75      251.99     11.11 o
   3   2  19       12.03        7.64      4.38 o
   4   2  19        4.64        5.98      4.35 o
   5   2  19        2.77        1.20      4.15 o
  -6   3  19        0.72        1.14      4.25 o
  -5   3  19      178.55      157.95      9.75 o
  -4   3  19       39.06       18.04      6.24 o
  -3   3  19       16.76       20.18      4.73 o
  -2   3  19        0.26       -3.13      3.13 o
  -1   3  19       61.37       65.55      6.51 o
   0   3  19      225.52      199.57     10.06 o
   1   3  19       13.95        6.15      3.86 o
   2   3  19       13.72       12.19      4.41 o
   3   3  19       49.93       46.55      6.22 o
   4   3  19       17.17       16.75      4.83 o
   5   3  19        5.44        1.76      3.94 o
  -5   4  19       28.00       26.14      5.77 o
  -4   4  19        4.50        1.08      3.69 o
  -3   4  19        9.71        9.36      4.82 o
  -2   4  19       62.70       64.40      7.92 o
  -1   4  19        5.65       15.26      6.35 o
   0   4  19       15.25       14.31      6.26 o
   1   4  19       30.30       28.88      4.81 o
   2   4  19      158.28      179.13     13.22 o
   3   4  19        3.44       -2.28      4.63 o
   4   4  19        4.84        6.39      3.99 o
  -5   5  19       17.50       13.39      5.26 o
  -4   5  19        0.65       15.86      5.54 o
  -3   5  19        2.95       -0.21      4.77 o
  -2   5  19       11.55       14.95      5.72 o
  -1   5  19       53.10       49.53      9.10 o
   0   5  19       17.91        5.17      5.16 o
   1   5  19       58.27       68.05      8.11 o
   2   5  19       45.04       48.13      6.54 o
   3   5  19      162.64      136.91      9.44 o
   4   5  19       57.42       38.42     12.92 o
  -4   6  19       11.87        5.60      6.64 o
  -3   6  19       49.10       46.52      7.37 o
  -2   6  19        0.06        1.99      5.84 o
  -1   6  19       55.01       51.37      9.42 o
   0   6  19       38.98       36.51      9.25 o
   1   6  19        5.73        7.42      5.35 o
   2   6  19        2.67       -6.08      6.45 o
   3   6  19       19.89       36.37     12.88 o
  -2   7  19        3.30       -1.73      5.94 o
  -1   7  19        5.78        6.22      5.44 o
   0   7  19        1.63       -3.68      4.77 o
   1   7  19        1.48       -0.96      4.50 o
  -6   0  20        0.63        9.62      6.79 o
  -4   0  20      142.56      176.18     14.31 o
  -2   0  20        6.07        8.54      5.20 o
   0   0  20      712.69      757.23     28.66 o
   2   0  20      480.55      516.99     23.18 o
   4   0  20       74.54       99.93     11.77 o
  -6   1  20       11.19       14.37      6.75 o
  -5   1  20        3.85       -3.34      3.90 o
  -4   1  20       15.80       18.61      5.10 o
  -3   1  20       57.96       47.13      7.53 o
  -2   1  20        7.89        8.46      4.45 o
  -1   1  20      100.97       93.35     11.15 o
   0   1  20      407.67      453.72     29.58 o
   1   1  20       95.07      115.74     14.27 o
   2   1  20      223.08      241.28     11.26 o
   3   1  20        5.43       10.10      4.70 o
   4   1  20       69.96       53.22      6.86 o
   5   1  20        4.00        4.03      6.68 o
  -5   2  20        7.58        9.74      4.59 o
  -4   2  20        5.63        8.04      4.42 o
  -3   2  20        5.45        5.05      5.58 o
  -2   2  20       23.27       14.24      6.69 o
  -1   2  20        6.09        3.70      8.33 o
   0   2  20        3.38        5.62      4.63 o
   1   2  20        4.93        3.28      3.96 o
   2   2  20        2.58       -4.16      5.46 o
   3   2  20      115.38      140.52      9.41 o
   4   2  20       99.10      115.14      8.70 o
  -5   3  20       13.20       12.99      5.20 o
  -4   3  20       10.87       12.72      6.21 o
  -3   3  20        7.48       -0.08      3.62 o
  -2   3  20        4.25        0.36      4.17 o
  -1   3  20       73.89       64.74     11.35 o
   0   3  20      231.07      224.96     17.17 o
   1   3  20       32.43       36.53      8.29 o
   2   3  20        1.59       -0.17      3.95 o
   3   3  20        0.39       -2.99      3.98 o
   4   3  20       36.95       31.47      6.23 o
  -5   4  20        3.87        6.63      7.01 o
  -4   4  20        0.19        3.97      6.91 o
  -3   4  20        0.73        0.36      4.58 o
  -2   4  20      146.35      128.43     13.94 o
  -1   4  20        7.51       19.49      6.90 o
   0   4  20      112.68      101.58      9.45 o
   1   4  20        0.49       -1.69      4.47 o
   2   4  20       59.24       51.91      6.27 o
   3   4  20        0.75        4.16      4.14 o
  -4   5  20       20.87       26.16      6.82 o
  -3   5  20       56.85       71.89      8.80 o
  -2   5  20       20.31       27.07      7.88 o
  -1   5  20       41.08       35.20      7.92 o
   0   5  20       18.52       26.19      7.41 o
   1   5  20        2.59        3.72      4.99 o
   2   5  20        0.07        1.95      5.03 o
   3   5  20       29.13       24.01     10.25 o
  -2   6  20       44.91       54.32     10.11 o
  -1   6  20        0.28        2.80      8.37 o
   0   6  20        0.98       -0.82      5.42 o
   1   6  20       80.08      102.28     25.61 o
  -5   0  21       12.46       13.31      6.75 o
  -3   0  21        1.31        9.44      5.84 o
  -1   0  21       31.43       37.06     11.71 o
   1   0  21      191.42      179.41     14.75 o
   3   0  21       16.85       26.19      8.45 o
  -5   1  21        2.22        4.68      4.55 o
  -4   1  21       17.38       21.94      6.95 o
  -3   1  21        5.26        1.11      4.03 o
  -2   1  21       18.09       20.59      7.01 o
  -1   1  21      201.77      203.18     22.25 o
   0   1  21       82.26       91.46     11.16 o
   1   1  21      173.72      164.91      9.76 o
   2   1  21       26.05       15.33      4.89 o
   3   1  21       78.25      105.36      9.79 o
   4   1  21        5.45       -3.26      4.27 o
  -5   2  21      101.72      137.77     12.79 o
  -4   2  21       13.76        4.18      4.20 o
  -3   2  21        7.03       14.95      5.82 o
  -2   2  21       52.78       32.42     14.46 o
  -1   2  21       56.95       55.02      9.48 o
   0   2  21        2.29       -4.39      4.39 o
   1   2  21        5.82        3.88      4.60 o
   2   2  21       17.93       23.59      5.49 o
   3   2  21        0.01        1.67      4.40 o
   4   2  21        4.85        5.70      4.72 o
  -4   3  21        0.14       -0.95      4.71 o
  -3   3  21       51.90       51.82      7.81 o
  -2   3  21        0.04        0.17     11.43 o
  -1   3  21       25.08       24.42      9.90 o
   0   3  21       10.14        4.32      5.64 o
   1   3  21        1.44        0.73      4.37 o
   2   3  21        8.95        6.05      4.70 o
   3   3  21       18.50       19.57      5.57 o
  -4   4  21       63.56       51.46      9.69 o
  -3   4  21       18.62       31.44      6.88 o
  -2   4  21       76.41       63.86     10.60 o
  -1   4  21       11.40       11.40      6.44 o
   0   4  21       11.44        8.66      6.90 o
   1   4  21        4.48        1.32      4.80 o
   2   4  21        6.69        7.08      5.29 o
  -2   5  21       92.84       75.97     23.64 o
  -1   5  21       33.83       22.97     14.54 o
   0   5  21       47.46       53.08     10.02 o
   1   5  21       78.54      107.99     22.27 o
  -4   0  22        1.49        6.71      6.11 o
  -2   0  22       43.18       69.69     15.01 o
   0   0  22       76.39      106.22     17.34 o
   2   0  22      143.76      142.38     13.87 o
  -4   1  22      115.35      111.96     14.94 o
  -3   1  22       14.91       15.27      6.85 o
  -2   1  22       13.59        7.02      6.09 o
  -1   1  22        1.64       15.72      6.50 o
   0   1  22        0.01        8.26      6.16 o
   1   1  22       23.25       26.78      6.66 o
   2   1  22       12.96       19.82      5.38 o
   3   1  22       89.91       91.84      8.59 o
  -4   2  22       23.16       27.16      6.76 o
  -3   2  22       14.62        2.41      5.97 o
  -2   2  22        8.48        4.36      5.88 o
  -1   2  22       11.81       13.33      6.39 o
   0   2  22       20.18       27.34      7.64 o
   1   2  22       41.45       35.62      6.98 o
   2   2  22        0.75        1.40      4.65 o
   3   2  22        6.61       12.56      7.60 o
  -3   3  22        9.80       14.43      6.99 o
  -2   3  22        0.46       -0.17      6.00 o
  -1   3  22        3.35        7.88      8.07 o
   0   3  22       11.78       20.15      7.15 o
   1   3  22        1.54        5.33      5.89 o
   2   3  22        0.01       -4.81      4.81 o
  -2   4  22       59.95       68.50     11.25 o
  -1   4  22        1.65        7.02      6.07 o
   0   4  22       11.98        9.01     13.40 o
   1   4  22        9.65        2.13      5.98 o
  -3   0  23        9.73       13.88     10.82 o
  -1   0  23        0.87        0.40      8.13 o
   1   0  23        7.55        0.00      7.00 o
  -3   1  23        6.47       14.02      6.97 o
  -2   1  23       19.31       22.02      7.63 o
  -1   1  23       23.97       18.57      7.57 o
   0   1  23        0.99        1.74      7.64 o
   1   1  23        7.55       -2.95      5.31 o
   2   1  23       21.41       21.00     12.15 o
  -2   2  23        2.31       -2.36      4.94 o
  -1   2  23        6.57        7.07      6.13 o
   0   2  23       16.04       27.84      7.87 o
   1   2  23        8.65       -1.48      5.89 o
  -1   3  23       24.05       21.96     14.59 o
   0   3  23        0.69       -3.52      5.81 o
 
